# Supplementary material for: An Integrative Study on the Inhibition of Bone Loss via Osteo-F Based on Network Pharmacology, Experimental Verification, and Clinical Trials in Postmenopausal Women
Source: Cells. 2023 Aug 3;12(15):1992. doi: 10.3390/cells12151992 (PMC10417279; doi:10.3390/cells12151992)
Supplement: Supplementary file 1 [file cells-12-01992-s001.zip]

Archive with 1 entries (1 files):
- supplementary materials.xlsx
