# Supplementary material for: An Integrative Study on the Inhibition of Bone Loss via Osteo-F Based on Network Pharmacology, Experimental Verification, and Clinical Trials in Postmenopausal Women
Source: Cells. 2023 Aug 3;12(15):1992. doi: 10.3390/cells12151992 (PMC10417279; doi:10.3390/cells12151992)
Supplement: Supplementary file 1 [file cells-12-01992-s001.zip › supplementary materials.xlsx]

## Sheet: Table S1
Supplementary Table S1. Compounds of Schizandra chinensis, Lycium chinense and Eucommia ulmoides from TM-MC database.
Herbs	Compound name	PubChemID
Schizandra chinensis	γ-terpinene	7461
Schizandra chinensis	limonene	22311|439250|440917
Schizandra chinensis	bornyl acetate	44630108|6448|442460|93009|443131|6950274
Schizandra chinensis	α-cedrene	6431015
Schizandra chinensis	α-santalene	94164
Schizandra chinensis	schisantherin E	13844274
Schizandra chinensis	gomisin J	3001686|3001657
Schizandra chinensis	schisantherin D	163067|5480967
Schizandra chinensis	schisandrin B	108130
Schizandra chinensis	schisandrol B	634470|3001662|68781
Schizandra chinensis	schisantherin B	6438572
Schizandra chinensis	schisantherin A	151529
Schizandra chinensis	schisandrin	3001664|23915
Schizandra chinensis	malic acid	525|92824|222656
Schizandra chinensis	schizandrin	23915
Schizandra chinensis	deoxyschisandrin	9802006|43595|155256
Schizandra chinensis	tigloylgomisin H	5318766
Schizandra chinensis	angeloylgomisin H	26204131
Schizandra chinensis	schisandrin C	443027
Schizandra chinensis	schizandrin A	155256|43595
Schizandra chinensis	schisandrol A	11102092|3001664|23915
Schizandra chinensis	gomisin A	15608605|68781|634470|3001662
Schizandra chinensis	caryophyllene	6429301|5322111|5354499|5281515|20831623|5281522
Schizandra chinensis	2-octenal	5283324|6427080
Schizandra chinensis	farnesol	3327|445070|1549107|1549109
Schizandra chinensis	2-undecanone	8163
Schizandra chinensis	2-nonanone	13187
Schizandra chinensis	terpineol	17100|442501
Schizandra chinensis	deoxyschizandrin	43595|155256
Schizandra chinensis	quercetin	5280343
Schizandra chinensis	p-coumaric acid	1549106|637542
Schizandra chinensis	chlorogenic acid	1794427|1794425
Schizandra chinensis	gentisic acid	3469
Schizandra chinensis	rutin	5280805
Schizandra chinensis	isoquercitrin	5280804
Schizandra chinensis	hyperoside	5281643
Schizandra chinensis	(E,Z)-2,6-nonadienal	643731
Schizandra chinensis	dihydrocarvyl acetate	30248|6553874
Schizandra chinensis	germacrene D	5373727|74764030|24771782|92003564|49796490|5317570|6436582
Schizandra chinensis	hexanoic acid	8892|9475
Schizandra chinensis	citraconic anhydride	12012
Schizandra chinensis	(Z,E)-α-farnesene	5362889
Schizandra chinensis	patchulane	29408
Schizandra chinensis	ledane	520381|102239850
Schizandra chinensis	aromadendrene epoxide	16211192|528759
Schizandra chinensis	ocimene	18756|5281553
Schizandra chinensis	camphene	6616|92221|440966
Schizandra chinensis	tert-butylbenzene	7366
Schizandra chinensis	tricyclene	79035
Schizandra chinensis	terpinene 4-acetate	20960
Schizandra chinensis	β-bourbonene	324224|62566
Schizandra chinensis	longipinene	91753627|520957
Schizandra chinensis	2-hexadecanone	29251
Schizandra chinensis	bornyl acetate	44630108|6448|442460|93009|443131|6950274
Schizandra chinensis	terpinyl acetate	111037
Schizandra chinensis	bisabolol	1549992|6097621|10586|442343
Schizandra chinensis	β-myrcene	31253
Schizandra chinensis	cis-1-methyl-4-(1-methylethyl)-2-cyclohexen-1-ol	122485
Schizandra chinensis	β-pinene	14896
Schizandra chinensis	acoradiene	90351|13743810
Schizandra chinensis	2,6,6-trimethyl-bicyclo[3.1.1]hept-2-ene	6654
Schizandra chinensis	borneol	10492|44630107|12242815|12242824|6850744|439569|64685|657014|10049|439568|1201518|6552009
Schizandra chinensis	sabinene	18818|10887971|11051711
Schizandra chinensis	isocaryophyllene	5281522
Schizandra chinensis	trans-ocimene	5281553
Schizandra chinensis	β-elemene	9859094
Schizandra chinensis	ylangene	6432119
Schizandra chinensis	β-farnesene	10407|5317319|5281517
Schizandra chinensis	β-ylangene	519779
Schizandra chinensis	3,7-dimethyl-1,6-octadien-3-ol	67179|443158|6549
Schizandra chinensis	dimethyl phthalate	8554
Schizandra chinensis	itaconic anhydride	75110
Schizandra chinensis	β-himachalene	11586487
Schizandra chinensis	2-furaldehyde	7362
Schizandra chinensis	3-thujene	17868
Schizandra chinensis	corosolic acid	6918774
Schizandra chinensis	nigranoic acid	10814237
Schizandra chinensis	5-hydroxymethylfurfural	237332
Schizandra chinensis	gomisin D	5317799
Schizandra chinensis	schisantherin	101769189
Schizandra chinensis	α-bisabolene	24798702|5352653
Schizandra chinensis	aromadendrene oxide	91753455|528759
Schizandra chinensis	podofilox	10607
Schizandra chinensis	cuparene	86895|11084908
Schizandra chinensis	1-isopropyl-2-methoxy-4-methylbenzene	14104
Schizandra chinensis	naphthalene	931
Schizandra chinensis	1,2,3,4,5-pentamethyl-1,3-cyclopentadiene	77667
Schizandra chinensis	epizonarene	595385
Schizandra chinensis	cuminal	326
Schizandra chinensis	δ-cadinene	12306054|12306059
Schizandra chinensis	1,3-pentadiene	62204|643785
Schizandra chinensis	2-methyl-2-bornene	155902
Schizandra chinensis	cedrene	12302594|521207|6431015
Schizandra chinensis	α-farnesene	5281516
Schizandra chinensis	γ-gurjunene	91748784|90805
Schizandra chinensis	α-ylangene	19725|6432119
Schizandra chinensis	α-terpinene	7462
Schizandra chinensis	β-maaliene	521242
Schizandra chinensis	α-himachalene	520909
Schizandra chinensis	α-santalol	5352146|5368797|5281531
Schizandra chinensis	cyclohexene	8079|5358331|5358347
Schizandra chinensis	meso-dihydroguaiaretic acid	476856
Schizandra chinensis	wuweizisu B	158103
Schizandra chinensis	6-O-benzoylgomisin O	91826818
Schizandra chinensis	chamigrene	29073|442353
Schizandra chinensis	schisanhenol	73057
Schizandra chinensis	naphthalene, 1,2,4a,5,6,8a-hexahydro-4,7-dimethyl-1-(1-methylethyl)	101708
Schizandra chinensis	tricyclo[5.4.0.0(2,8)]undec-9-ene, 2,6,6,9-tetramethyl	520957
Schizandra chinensis	D-limonene	440917
Schizandra chinensis	cyclohexane, 1-ethenyl-1-methyl-2-(1-methylethenyl)-4-(1-methylethylidene)	94254
Schizandra chinensis	naphthalene, 1,2-dihydro-1,1,6-trimethyl	121677
Schizandra chinensis	citric acid	311
Schizandra chinensis	gomisin K3	433451|73057
Schizandra chinensis	tigloylgomisin P	5318785
Schizandra chinensis	gomisin L1	5317806
Schizandra chinensis	gomisin L2	5317807
Schizandra chinensis	geranylgeranoic acid	5275521
Schizandra chinensis	γ-cadinene	6432404
Schizandra chinensis	L-bornyl acetate	93009|6448
Schizandra chinensis	(+)-ledene	10910653
Schizandra chinensis	dibutyl phthalate	3026
Schizandra chinensis	isoschisandrin	10455507
Schizandra chinensis	p-cymene	7463
Schizandra chinensis	angeloylgomisin O	91864462
Schizandra chinensis	copaene	92042749|25245021|70678558|19725|12303902|636457|442355
Schizandra chinensis	bicyclo[4.1.0]hept-2-ene, 3,7,7-trimethyl	79044
Schizandra chinensis	isoledene	15431199|91873614|530426
Schizandra chinensis	bicyclo[3.1.1]hept-2-ene, 2,6-dimethyl-6-(4-methyl-3-pentenyl)	86608
Schizandra chinensis	gomisin O	5317808
Schizandra chinensis	cyclohexane, 1-ethenyl-1-methyl-2,4-bis(1-methylethenyl)	10583
Schizandra chinensis	α-calacorene	528708
Schizandra chinensis	hexanal	6184
Schizandra chinensis	benzoic acid	243
Schizandra chinensis	nonanal	31289
Schizandra chinensis	α-pinene	12223113|82227|6654
Schizandra chinensis	phenethyl alcohol	6054
Schizandra chinensis	germacrene D	5373727|74764030|24771782|92003564|49796490|5317570|6436582
Schizandra chinensis	2-methylbutanoic acid	8314|6950479|448893
Schizandra chinensis	5-methylfurfural	12097
Schizandra chinensis	β-selinene	519361|442393
Schizandra chinensis	α-selinene	6432455
Schizandra chinensis	2,3-butanediol	439888|225936|262
Schizandra chinensis	(E)-β-ocimene	5320250|5281553
Schizandra chinensis	wuweizi alcohol B	68781|634470|3001662
Schizandra chinensis	(+)-isoscoparin	442611
Schizandra chinensis	guaiene	6949|15560252
Schizandra chinensis	vitamin C	54670067
Schizandra chinensis	cyclohexene, 1-methyl-4-(5-methyl-1-methylene-4-hexenyl)	10104370
Schizandra chinensis	o-cymene	10703
Schizandra chinensis	(+/-)-gomisin M1	128150
Schizandra chinensis	bicyclogermacrene	13894533|44583886|13894537|5315347|11820258
Schizandra chinensis	bicyclo[4.4.0]dec-1-ene,2-isopropyl-5-methyl-9-methylene-	595137
Schizandra chinensis	β-cadinene	10657
Schizandra chinensis	terpinolene	11463
Schizandra chinensis	2-tert-butyl-1,4-dimethoxybenzene	88792
Schizandra chinensis	α-cubebene	86609
Schizandra chinensis	nerolidol	5284507|8888|5281525|5320128|12227246|11241545|5356544
Schizandra chinensis	α-gurjunene	521243
Schizandra chinensis	terpinen-4-ol	2724161|5325830|11230
Schizandra chinensis	β-phellandrene	11142
Schizandra chinensis	salicylic acid	338
Schizandra chinensis	protocatechuic acid	72
Schizandra chinensis	syringic acid	10742
Schizandra chinensis	p-hydroxybenzoic acid	135
Schizandra chinensis	anwulignan	10381847|13844304|10404245
Schizandra chinensis	R(-) 3,7-dimethyl-1,6-octadiene	10997105
Schizandra chinensis	benzenemethanol, 3,5-dimethyl	33706
Schizandra chinensis	nordihydrogu aiaretic acid	4534
Schizandra chinensis	Angeloylgomisin Q	14992071
Schizandra chinensis	(+)-Gomisin M2	14992068
Schizandra chinensis	Deangeloylgomisin B	14605170
Schizandra chinensis	Deangeloylgomisin F	616917
Schizandra chinensis	Gomisin G	14992067
Lycium chinense	atropine	174174|25817|637577|154417|64692|3661
Lycium chinense	betaine	247
Lycium chinense	taurine	1123
Lycium chinense	zeaxanthin	5280899
Lycium chinense	zeaxanthin dipalmitate	5281250
Lycium chinense	β-carotene	5280489
Lycium chinense	caffeic acid	689043|1549111
Lycium chinense	p-coumaric acid	1549106|637542
Lycium chinense	arbutin	440936
Lycium chinense	3-caffeoylquinic acid	1794427
Lycium chinense	rutin	5280805
Lycium chinense	chlorogenic acid	1794427|1794425
Lycium chinense	vanillic acid	8468
Lycium chinense	naphthalene, 1-methyl-	7002
Lycium chinense	zeaxanthin dipalmitate	5281250
Lycium chinense	scopoletin	5280460
Lycium chinense	taurine	1123
Lycium chinense	zeaxanthin	5280899
Lycium chinense	carotenoid	5368396
Lycium chinense	5-(hydroxymethyl)furfural	237332
Lycium chinense	dicaffeoylquinic acid	12358846
Lycium chinense	octadecanoic acid	5281
Lycium chinense	tetradecoic acid	11005
Lycium chinense	9,12,15-octadecatrienoic acid	5282822|860|5280934
Lycium chinense	9,12-octadecadienoic acid	5282457|5282798|3931|5282797|5280450
Lycium chinense	hexadecanoic acid	985
Lycium chinense	eicosanoic acid	10467
Lycium chinense	2-methyl-2-butenoic acid	643915|125468
Lycium chinense	hexanal	6184
Lycium chinense	1-heptanol	8129
Lycium chinense	neoxanthin	5281247
Lycium chinense	1-octen-3-ol	18827|6992244|2724898
Lycium chinense	β-carotene	5280489
Lycium chinense	β-sitosterol	6432744|86821|222284
Lycium chinense	scopoletin	5280460
Lycium chinense	p-coumaric acid	1549106|637542
Lycium chinense	glucose	5793
Lycium chinense	daucosterol	5742590
Lycium chinense	betaine	247
Lycium chinense	tetradecane	12389
Lycium chinense	undecane	14257
Lycium chinense	limonene	22311|439250|440917
Lycium chinense	2-pentylfuran	19602
Lycium chinense	safranal	61041
Lycium chinense	heptanal	8130
Lycium chinense	decane, 2,3,5,8-tetramethyl-	545611
Lycium chinense	2-acetylpyrrole	14079
Lycium chinense	naphthalene, 2-methyl-	7055
Lycium chinense	octanal	454
Lycium chinense	2-furanmethanol	7361
Lycium chinense	1-butanol, 3-methyl-	31260
Lycium chinense	nonanal	31289
Lycium chinense	β-cyclocitral	9895
Lycium chinense	2-acetylfuran	14505
Lycium chinense	naphthalene	931
Lycium chinense	ethyl lactate	7344|637513|92831
Lycium chinense	decane	15600
Lycium chinense	pyrazine, trimethyl-	26808|521191
Lycium chinense	2-nonanone	13187
Lycium chinense	tridecane	12388
Lycium chinense	butyrolactone	7302|6998969
Lycium chinense	3-hydroxy-2-butanone	439314|179
Lycium chinense	1,4-cyclohexanedione, 2,2,6-trimethyl-	30181
Lycium chinense	furfural	7362
Lycium chinense	dodecane	8182
Lycium chinense	1-pentanol	6276
Lycium chinense	benzaldehyde	240|5324470
Lycium chinense	heptane, 2,2,4,6,6-pentamethyl-	26058
Lycium chinense	acetic acid	176|9904352
Lycium chinense	propanoic acid, 2-oxo-	1060
Lycium chinense	butanal, 3-methyl-	11552
Lycium chinense	1-octanol	957
Lycium chinense	1-dodecene	8183
Lycium chinense	acetophenone	7410
Lycium chinense	1,2,3,5-tetramethyl-benzene	10695
Lycium chinense	2,3-butanediol	439888|225936|262
Lycium chinense	2-methyltetrahydrofuran-3-one	18522
Lycium chinense	1-hexanol	8103
Eucommia ulmoides	pinoresinol diglucoside	174003
Eucommia ulmoides	esculetin	5281416
Eucommia ulmoides	stearic acid	5281
Eucommia ulmoides	caprylic acid	379
Eucommia ulmoides	linolenic acid	5280934
Eucommia ulmoides	linoleic acid	5280450
Eucommia ulmoides	palmitic acid	985
Eucommia ulmoides	genipin	442424
Eucommia ulmoides	geniposide	78358483|3515873|51066531|16760120|12004581|107848
Eucommia ulmoides	syringaresinol diglucoside	73636
Eucommia ulmoides	chlorogenic acid	1794427|1794425
Eucommia ulmoides	geniposidic acid	443354
Eucommia ulmoides	pinoresinol β-D-glucoside	486614
Eucommia ulmoides	quercetin	5280343
Eucommia ulmoides	protocatechuic acid	72
Eucommia ulmoides	aucubin	91458
Eucommia ulmoides	sitosterol	222284
Eucommia ulmoides	ursolic acid	64945|45358157|45483617
Eucommia ulmoides	eucommiol	154373
Eucommia ulmoides	kaempferol	5280863
Eucommia ulmoides	catalpol	91520
Eucommia ulmoides	baicalein	5281605
Eucommia ulmoides	genipin	442424
Eucommia ulmoides	geniposide	78358483|3515873|51066531|16760120|12004581|107848
Eucommia ulmoides	chlorogenic acid	1794427|1794425
Eucommia ulmoides	geniposidic acid	443354
Eucommia ulmoides	wogonin	5281703
Eucommia ulmoides	(+)-cycloolivil	5316262
Eucommia ulmoides	4-hydroxy cinnamic acid	322|637542
Eucommia ulmoides	squalene	638072
Eucommia ulmoides	aucubin	91458
Eucommia ulmoides	betulinic acid	64971
Eucommia ulmoides	genipin	442424
Eucommia ulmoides	betulin	72326
Eucommia ulmoides	oroxylin A	5320315
Eucommia ulmoides	pinoresinol diglucoside	174003
Eucommia ulmoides	glucosyringic acid	10383888
Eucommia ulmoides	sucrose	5988|91692850|46782954
Eucommia ulmoides	chlorogenic acid	1794427|1794425
Eucommia ulmoides	geniposidic acid	443354
Eucommia ulmoides	protocatechuic acid	72
Eucommia ulmoides	quercetin	5280343
Eucommia ulmoides	aucubin	91458
Eucommia ulmoides	geniposide	78358483|3515873|51066531|16760120|12004581|107848
Eucommia ulmoides	oroxylin A	5320315

## Sheet: Table S2
Supplementary Table S2. Related genes of Schizandra chinensis, Lycium chinense and Eucommia ulmoides.
Herbs	Gene name	Protein name
Schizandra chinensis	AADAT	aminoadipate aminotransferase
Schizandra chinensis	AASDHPPT	holo-(acyl-carrier-protein) synthase
Schizandra chinensis	ABCA3	atp binding cassette subfamily a member 3
Schizandra chinensis	ABCB1	atp binding cassette subfamily b member 1
Schizandra chinensis	ABCB4	multidrug resistance protein 3
Schizandra chinensis	ABCC1	atp binding cassette subfamily c member 1
Schizandra chinensis	ABCC2	atp binding cassette subfamily c member 2
Schizandra chinensis	ABCC3	atp binding cassette subfamily c member 3
Schizandra chinensis	ABCC5	atp binding cassette subfamily c member 5
Schizandra chinensis	ABCD2	atp binding cassette subfamily d member 2
Schizandra chinensis	ACAA2	thiolase
Schizandra chinensis	ACACB	acetyl-coa carboxylase
Schizandra chinensis	ACADM	acyl-coa dehydrogenase medium chain
Schizandra chinensis	ACADS	short-chain acyl-coa dehydrogenase
Schizandra chinensis	ACADSB	acyl-coa dehydrogenase short/branched chain
Schizandra chinensis	ACAT1	acetyl-coa acetyltransferase 1
Schizandra chinensis	ACCSL	1-aminocyclopropane-1-carboxylate synthase
Schizandra chinensis	ACE2	angiotensin-converting enzyme 2
Schizandra chinensis	ACER1	ceramidase
Schizandra chinensis	ACER2	alkaline ceramidase 2
Schizandra chinensis	ACHE	acetylcholinesterase
Schizandra chinensis	ACLY	atp citrate lyase
Schizandra chinensis	ACO2	aconitase 2
Schizandra chinensis	ACOX1	acyl-coenzyme a oxidase 1
Schizandra chinensis	ACOXL	acyl-coa oxidase
Schizandra chinensis	ACP5	acid phosphatase 5, tartrate resistant
Schizandra chinensis	ACPP	acid phosphatase
Schizandra chinensis	ACSF3	acyl-coa synthetase family member 3
Schizandra chinensis	ACSM1	acyl-coa synthetase medium chain family member 1
Schizandra chinensis	ACTC1	actin alpha cardiac muscle 1
Schizandra chinensis	ACVRL1	activin a receptor like type 1
Schizandra chinensis	ADAMTS3	adam metallopeptidase with thrombospondin type 1 motif 1
Schizandra chinensis	ADCY3	adenylate cyclase 3
Schizandra chinensis	ADCY6	adenylate cyclase 6
Schizandra chinensis	ADCY7	adenylate cyclase 7
Schizandra chinensis	ADH1A	alcohol dehydrogenase
Schizandra chinensis	ADH5	alcohol dehydrogenase class-3
Schizandra chinensis	ADIPOR1	adiponectin receptor 1
Schizandra chinensis	ADIPOR2	adiponectin receptor 2
Schizandra chinensis	ADRB3	adrenoceptor beta 3
Schizandra chinensis	AGPAT3	1-acylglycerol-3-phosphate o-acyltransferase 3
Schizandra chinensis	AGPAT4	phosphate acyltransferase
Schizandra chinensis	AHCTF1	protein mel-28
Schizandra chinensis	AHR	aryl hydrocarbon receptor
Schizandra chinensis	AHSA1	activator of hsp90 atpase activity 1
Schizandra chinensis	AHSG	alpha 2-hs glycoprotein
Schizandra chinensis	AHSP	alpha hemoglobin stabilizing protein
Schizandra chinensis	AJUBA	ajuba lim protein
Schizandra chinensis	AK5	adenylate kinase 5
Schizandra chinensis	AK8	adenylate kinase
Schizandra chinensis	AKR1A1	aldo-keto reductase family 1 member a1
Schizandra chinensis	AKR1B1	aldo-keto reductase family 1 member b
Schizandra chinensis	AKR1B10	aldo-keto reductase family 1 member b10
Schizandra chinensis	AKR1C3	aldo-keto reductase family 1 member c3
Schizandra chinensis	AKR7A2	aflatoxin b1 aldehyde reductase member 2
Schizandra chinensis	AKT1
Schizandra chinensis	ALAD	porphobilinogen synthase
Schizandra chinensis	ALB	albumin
Schizandra chinensis	ALDH1A1	aldehyde dehydrogenase 1 family member a1
Schizandra chinensis	ALDH1A2	aldehyde dehydrogenase 1 family member a2
Schizandra chinensis	ALDH1A3	aldehyde dehydrogenase 1 family member a3
Schizandra chinensis	ALDH1L2	aldehyde dehydrogenase 1 family member l2
Schizandra chinensis	ALDH3A1	aldehyde dehydrogenase 3 family member a1
Schizandra chinensis	ALDH3A2	aldehyde dehydrogenase 3 family member a2
Schizandra chinensis	ALDOA	fructose-bisphosphate aldolase
Schizandra chinensis	ALKBH6	alpha-ketoglutarate-dependent dioxygenase alkb
Schizandra chinensis	ALOX12	arachidonate 12-lipoxygenase
Schizandra chinensis	ALOX15	arachidonate 15-lipoxygenase
Schizandra chinensis	ALOX5	arachidonate 5-lipoxygenase
Schizandra chinensis	ALPL	alkaline phosphatase
Schizandra chinensis	ALX3	alx homeobox 3
Schizandra chinensis	AMBP	trypsin
Schizandra chinensis	AMH	anti-mullerian hormone
Schizandra chinensis	AMY1B	amylase alpha 1b
Schizandra chinensis	AMY2A	alpha-amylase
Schizandra chinensis	ANK1	ankyrin 1
Schizandra chinensis	ANKRD27	ankyrin repeat domain 27
Schizandra chinensis	ANXA5	annexin a5
Schizandra chinensis	AOC2	monoamine oxidase
Schizandra chinensis	APOB	apolipoprotein b
Schizandra chinensis	APOE	apolipoprotein e
Schizandra chinensis	APP	amyloid beta precursor protein
Schizandra chinensis	AR	androgen receptor
Schizandra chinensis	ARG2	arginase
Schizandra chinensis	ARHGEF3	rho guanine nucleotide exchange factor 3
Schizandra chinensis	ARSI	arylsulfatase
Schizandra chinensis	ART1	nad(+) adp-ribosyltransferase
Schizandra chinensis	ARTN	artemin
Schizandra chinensis	ASPH	aspartate beta-hydroxylase
Schizandra chinensis	ATF3	activating transcription factor 3
Schizandra chinensis	ATF6	activating transcription factor 6
Schizandra chinensis	ATP2B1	atpase plasma membrane ca2+ transporting 1
Schizandra chinensis	ATP5I	atp synthase membrane subunit e
Schizandra chinensis	ATP6AP1	v-type proton atpase subunit a
Schizandra chinensis	AVP	arginine vasopressin
Schizandra chinensis	AXL	axl receptor tyrosine kinase
Schizandra chinensis	BACE1	beta-secretase 1
Schizandra chinensis	BAD	protein bax
Schizandra chinensis	BANF1	barrier-to-autointegration factor
Schizandra chinensis	BBC3	bcl2 binding component 3
Schizandra chinensis	BCAR3	breast cancer 3
Schizandra chinensis	BCAT2	branched-chain-amino-acid aminotransferase
Schizandra chinensis	BCHE	butyrylcholinesterase
Schizandra chinensis	BCL2L1	bcl2 like 1
Schizandra chinensis	BCO2	beta-carotene oxygenase 2
Schizandra chinensis	BDH1	3-hydroxybutyrate dehydrogenase
Schizandra chinensis	BDH2	3-hydroxybutyrate dehydrogenase 2
Schizandra chinensis	BDNF	brain derived neurotrophic factor
Schizandra chinensis	BECN1	beclin 1
Schizandra chinensis	BEX2	bcl2 apoptosis regulator
Schizandra chinensis	BGLAP	bone gamma-carboxyglutamate protein
Schizandra chinensis	BIRC2	baculoviral iap repeat containing 2
Schizandra chinensis	BIRC5	baculoviral iap repeat containing 5
Schizandra chinensis	BMP2	bone morphogenetic protein 2
Schizandra chinensis	BMP6	bone morphogenetic protein 6
Schizandra chinensis	C10orf11	leucine rich melanocyte differentiation associated
Schizandra chinensis	C12orf5	tp53 induced glycolysis regulatory phosphatase
Schizandra chinensis	C19orf48	chromosome 19 open reading frame 48
Schizandra chinensis	C1orf116	chromosome 1 open reading frame 116
Schizandra chinensis	C3
Schizandra chinensis	C4orf48	neuropeptide-like 4
Schizandra chinensis	C5AR1	c5a anaphylatoxin chemotactic receptor 1
Schizandra chinensis	C8A	complement c8 alpha chain
Schizandra chinensis	CA1	carbonic anhydrase 1
Schizandra chinensis	CA10	carbonic anhydrase 10
Schizandra chinensis	CA3	carbonic anhydrase
Schizandra chinensis	CACNA1I	calcium voltage-gated channel subunit alpha1 i
Schizandra chinensis	CAD	cad protein
Schizandra chinensis	CALB2	calbindin 2
Schizandra chinensis	CALCA	calcitonin related polypeptide alpha
Schizandra chinensis	CALML3	calmodulin-like protein
Schizandra chinensis	CALR	calreticulin
Schizandra chinensis	CALU	calumenin
Schizandra chinensis	CAPN1	calpain 1
Schizandra chinensis	CASP1	caspase 1
Schizandra chinensis	CASP3	caspase 3
Schizandra chinensis	CASP7	caspase 7
Schizandra chinensis	CASP8	caspase 8
Schizandra chinensis	CASP9	caspase 9
Schizandra chinensis	CAT	catalase
Schizandra chinensis	CATSPER3	cation channel sperm associated 3
Schizandra chinensis	CBL	cbl proto-oncogene
Schizandra chinensis	CBLB	cbl proto-oncogene b
Schizandra chinensis	CBR1	carbonyl reductase 1
Schizandra chinensis	CBR3	carbonyl reductase 3
Schizandra chinensis	CBR4	mitochondrial substrate carrier family protein p
Schizandra chinensis	CCK	cholecystokinin
Schizandra chinensis	CCKAR	cholecystokinin a
Schizandra chinensis	CCL11	c-c motif chemokine ligand 11
Schizandra chinensis	CCL2	c-c motif chemokine ligand 2
Schizandra chinensis	CCL20	c-c motif chemokine ligand 20
Schizandra chinensis	CCL26	c-c motif chemokine ligand 26
Schizandra chinensis	CCL4	c-c motif chemokine ligand 4
Schizandra chinensis	CCNA2	cyclin a2
Schizandra chinensis	CCNB1	cyclin b1
Schizandra chinensis	CCND1	cyclin-d1-1
Schizandra chinensis	CCNF	cyclin f
Schizandra chinensis	CCR2	c-c motif chemokine receptor 2
Schizandra chinensis	CCR5	c-c motif chemokine receptor 5
Schizandra chinensis	CCS	copper chaperone for superoxide dismutase
Schizandra chinensis	CD160	cd160 molecule
Schizandra chinensis	CD163	cd163 molecule
Schizandra chinensis	CD209	cd209 molecule
Schizandra chinensis	CD24	cd24 molecule
Schizandra chinensis	CD244	cd244 molecule
Schizandra chinensis	CD28	cd28 molecule
Schizandra chinensis	CD33	cd33 molecule
Schizandra chinensis	CD34	cd34 molecule
Schizandra chinensis	CD4	cd4 molecule
Schizandra chinensis	CD40LG	tumor necrosis factor
Schizandra chinensis	CD86	cd86 molecule
Schizandra chinensis	CDAN1	codanin 1
Schizandra chinensis	CDC123	cell division cycle 123
Schizandra chinensis	CDC25C	cell division cycle 25c
Schizandra chinensis	CDC42	cell division cycle 42
Schizandra chinensis	CDCA4	cell division cycle associated 4
Schizandra chinensis	CDH1	cadherin 1
Schizandra chinensis	CDH2	cadherin 2
Schizandra chinensis	CDK1	cyclin dependent kinase 1
Schizandra chinensis	CDK13	cyclin-dependent kinase a-1
Schizandra chinensis	CDK2	cyclin-dependent kinase 2
Schizandra chinensis	CDK4	cyclin dependent kinase 4
Schizandra chinensis	CDK6	cyclin dependent kinase 6
Schizandra chinensis	CDKL2	protein kinase 2
Schizandra chinensis	CDR1	cerebellar degeneration related protein 1
Schizandra chinensis	CDR2	cerebellar degeneration related protein 2
Schizandra chinensis	CES1	carboxylesterase 1
Schizandra chinensis	CES2	cocaine esterase
Schizandra chinensis	CES4A	carboxylesterase
Schizandra chinensis	CHAT	choline o-acetyltransferase
Schizandra chinensis	CHEK2	checkpoint kinase 2
Schizandra chinensis	CHI3L1	chitinase
Schizandra chinensis	CHRNA7	cholinergic receptor nicotinic alpha 7 subunit
Schizandra chinensis	CKB	creatine kinase b
Schizandra chinensis	CKMT1B	creatine kinase
Schizandra chinensis	CLCN5	chloride voltage-gated channel 5
Schizandra chinensis	CLDN5	claudin 5
Schizandra chinensis	CLYBL	malate synthase
Schizandra chinensis	CNR1	cannabinoid receptor 1
Schizandra chinensis	CNR2	cannabinoid receptor 2
Schizandra chinensis	COL18A1	collagen type xviii alpha 1 chain
Schizandra chinensis	COL8A1	collagen type viii alpha 1 chain
Schizandra chinensis	COMT	catechol o-methyltransferase
Schizandra chinensis	COQ10A	coenzyme q10a
Schizandra chinensis	COQ9	coenzyme q9
Schizandra chinensis	COX15	cytochrome c oxidase assembly homolog cox15
Schizandra chinensis	COX6A2	cytochrome c oxidase subunit 6a2
Schizandra chinensis	COX7A2	cytochrome c oxidase subunit 7a2
Schizandra chinensis	CP	ceruloplasmin
Schizandra chinensis	CPB1	carboxypeptidase b
Schizandra chinensis	CPOX	oxygen-dependent coproporphyrinogen-iii oxidase
Schizandra chinensis	CPT1A	carnitine palmitoyltransferase 1a
Schizandra chinensis	CPT1B	carnitine palmitoyltransferase 1b
Schizandra chinensis	CRABP2	cellular retinoic acid-binding protein 2
Schizandra chinensis	CREB1	camp responsive element binding protein 1
Schizandra chinensis	CREBBP
Schizandra chinensis	CRISPLD2	cysteine rich secretory protein lccl domain containing 2
Schizandra chinensis	CRP	c-reactive protein
Schizandra chinensis	CRYZ	nadph dehydrogenase (quinone)
Schizandra chinensis	CRYZL1	quinone oxidoreductase 1
Schizandra chinensis	CS	citrate synthase
Schizandra chinensis	CSF1	colony stimulating factor 1
Schizandra chinensis	CSH1	chorionic somatomammotropin hormone 1
Schizandra chinensis	CSHL1	chorionic somatomammotropin hormone
Schizandra chinensis	CST4	stem bromelain
Schizandra chinensis	CTNNB1	catenin beta 1
Schizandra chinensis	CTRC	chymotrypsin
Schizandra chinensis	CTSA	carboxypeptidase c
Schizandra chinensis	CTSB	cathepsin b
Schizandra chinensis	CTSC	cathepsin c
Schizandra chinensis	CUX1	ccaat enhancer binding protein beta
Schizandra chinensis	CUX2	cut like homeobox 2
Schizandra chinensis	CXCL2	c-x-c motif chemokine ligand 2
Schizandra chinensis	CXCL8	c-x-c motif chemokine ligand 8
Schizandra chinensis	CXCR4	c-x-c motif chemokine receptor 4
Schizandra chinensis	CYGB	cytoglobin
Schizandra chinensis	CYP11A1	cytochrome p450 family 11 subfamily a member 1
Schizandra chinensis	CYP17A1	cytochrome p450 family 17 subfamily a member 1
Schizandra chinensis	CYP19A1	cytochrome p450 family 19 subfamily a member 1
Schizandra chinensis	CYP1A1	cytochrome p450 family 1 subfamily a member 1
Schizandra chinensis	CYP1A2	cytochrome p450 family 1 subfamily a member 2
Schizandra chinensis	CYP26B1	cytochrome p450 family 26 subfamily a member 1
Schizandra chinensis	CYP27A1	cytochrome p450 family 27 subfamily a member 1
Schizandra chinensis	CYP2A6	cytochrome p450 family 2 subfamily a member 6
Schizandra chinensis	CYP2B6	cytochrome p450 family 2 subfamily b member 6
Schizandra chinensis	CYP2C19	cytochrome p450 family 2 subfamily c member 19
Schizandra chinensis	CYP2C8	cytochrome p450 family 2 subfamily c member 8
Schizandra chinensis	CYP2C9	cytochrome p450 family 2 subfamily c member 9
Schizandra chinensis	CYP2D6	cytochrome p450 family 2 subfamily d member 6
Schizandra chinensis	CYP2E1	cytochrome p450 family 2 subfamily e member 1
Schizandra chinensis	CYP3A4	cytochrome p450 family 3 subfamily a member 4
Schizandra chinensis	CYP3A5	cytochrome p450 family 3 subfamily a member 5
Schizandra chinensis	CYP4F2	omega
Schizandra chinensis	CYP7A1	cytochrome p450 family 7 subfamily a member 1
Schizandra chinensis	DAO	d-amino-acid oxidase
Schizandra chinensis	DAZL	deleted in azoospermia like
Schizandra chinensis	DBH	dopamine beta-hydroxylase
Schizandra chinensis	DCX	doublecortin
Schizandra chinensis	DDC	aromatic-l-amino-acid decarboxylase
Schizandra chinensis	DDX53	dead-box helicase 53
Schizandra chinensis	DEFA1	defensin alpha 1
Schizandra chinensis	DGAT1	diacylglycerol o-acyltransferase 1
Schizandra chinensis	DHDH	dihydrodiol dehydrogenase
Schizandra chinensis	DHRS4	dehydrogenase/reductase 4
Schizandra chinensis	DHRS9	nadph dehydrogenase 3
Schizandra chinensis	DIABLO	diablo iap-binding mitochondrial protein
Schizandra chinensis	DLD	dihydrolipoyl dehydrogenase
Schizandra chinensis	DLG4	discs large maguk scaffold protein 4
Schizandra chinensis	DLL1	notch receptor 1
Schizandra chinensis	DNAH6	dynein axonemal heavy chain 6
Schizandra chinensis	DNAI1	dynein axonemal intermediate chain 1
Schizandra chinensis	DNAJB6	mrj
Schizandra chinensis	DNAJC27	heat shock protein 27
Schizandra chinensis	DNAL1	dynein axonemal light chain 1
Schizandra chinensis	DND1	dnd microrna-mediated repression inhibitor 1
Schizandra chinensis	DNMT3A	dna methyltransferase 3 alpha
Schizandra chinensis	DNMT3B	dna methyltransferase 3 beta
Schizandra chinensis	DNMT3L	dna (cytosine-5-)-methyltransferase
Schizandra chinensis	DNTT	dna nucleotidylexotransferase
Schizandra chinensis	DRD2	dopamine receptor d2
Schizandra chinensis	DTNB	dystrobrevin beta
Schizandra chinensis	DUSP22	dual specificity phosphatase 22
Schizandra chinensis	DUSP7	dual specificity phosphatase 7
Schizandra chinensis	DYNC2H1	cytoplasmic dynein 2 heavy chain 1
Schizandra chinensis	ECD	protein ecdysoneless homolog
Schizandra chinensis	EDN1	endothelin 1
Schizandra chinensis	EDNRB	endothelin receptor type b
Schizandra chinensis	EFHD2	ef-hand domain family member d2
Schizandra chinensis	EGF	epidermal growth factor
Schizandra chinensis	EGFR	epidermal growth factor receptor
Schizandra chinensis	EGR1	early growth response 1
Schizandra chinensis	EHHADH	3-hydroxyacyl-coa dehydrogenase
Schizandra chinensis	EIF2AK1	histidine protein kinase 1
Schizandra chinensis	EIF2AK3	eukaryotic translation initiation factor 2 alpha kinase 3
Schizandra chinensis	ELANE	elastase, neutrophil expressed
Schizandra chinensis	ELN	elastin
Schizandra chinensis	ENDOG	endonuclease g
Schizandra chinensis	ENO1	phosphopyruvate hydratase
Schizandra chinensis	ENSP00000320295	tubulin beta 3 class iii
Schizandra chinensis	ENSP00000363412	guanine nucleotide-binding protein subunit gamma
Schizandra chinensis	ENSP00000459962	transient receptor potential cation channel subfamily v member 1
Schizandra chinensis	ENSP00000476535	adenylosuccinate lyase
Schizandra chinensis	EP300
Schizandra chinensis	EPHA2	eph receptor a2
Schizandra chinensis	EPHX1	microsomal epoxide hydrolase
Schizandra chinensis	EPO	erythropoietin
Schizandra chinensis	EPX	peroxidase
Schizandra chinensis	ERH	enhancer of rudimentary homolog
Schizandra chinensis	ERLEC1	lectin
Schizandra chinensis	ESR1	estrogen receptor 1
Schizandra chinensis	ESR2	estrogen receptor 2
Schizandra chinensis	FADD	fas associated via death domain
Schizandra chinensis	FADS2	acyl-coa 6-desaturase
Schizandra chinensis	FAH	fumarylacetoacetate hydrolase
Schizandra chinensis	FAHD1	oxaloacetate decarboxylase
Schizandra chinensis	FAP	fibroblast activation protein alpha
Schizandra chinensis	FASN	fatty acid synthase
Schizandra chinensis	FAT4	fat atypical cadherin 4
Schizandra chinensis	FAU	fau ubiquitin like and ribosomal protein s30 fusion
Schizandra chinensis	FBXO32	f-box protein 32
Schizandra chinensis	FDFT1	squalene synthase
Schizandra chinensis	FDPS	farnesyl pyrophosphate synthase
Schizandra chinensis	FDXR	ferredoxin reductase
Schizandra chinensis	FGF10	fibroblast growth factor 10
Schizandra chinensis	FGF12	fibroblast growth factor 12
Schizandra chinensis	FGF7	fibroblast growth factor 7
Schizandra chinensis	FGF8	fibroblast growth factor 8
Schizandra chinensis	FGFR2	fibroblast growth factor receptor 2
Schizandra chinensis	FH	fumarate hydratase
Schizandra chinensis	FN1
Schizandra chinensis	FNTB	protein farnesyltransferase
Schizandra chinensis	FOLH1	glutamate carboxypeptidase
Schizandra chinensis	FOXB1	forkhead box b1
Schizandra chinensis	FOXM1	forkhead box m1
Schizandra chinensis	FOXP3	forkhead box p3
Schizandra chinensis	FPR1	formyl peptide receptor 1
Schizandra chinensis	FSHR	follicle stimulating hormone receptor
Schizandra chinensis	FST	follistatin
Schizandra chinensis	G6PC	glucose-6-phosphatase
Schizandra chinensis	G6PD	glucose-6-phosphate 1-dehydrogenase
Schizandra chinensis	GAMT	guanidinoacetate n-methyltransferase
Schizandra chinensis	GANC	alpha glucosidase
Schizandra chinensis	GAPDH	glyceraldehyde-3-phosphate dehydrogenase
Schizandra chinensis	GATA4	gata binding protein 4
Schizandra chinensis	GATB	glutamyl-trna(gln) amidotransferase subunit a, mitochondrial
Schizandra chinensis	GBA	glucosylceramidase
Schizandra chinensis	GCDH	glutaryl-coa dehydrogenase
Schizandra chinensis	GCG	glucagon
Schizandra chinensis	GCLC	glutamate-cysteine ligase catalytic subunit
Schizandra chinensis	GCLM	glutamate-cysteine ligase modifier subunit
Schizandra chinensis	GDF6	growth/differentiation factor 6-a
Schizandra chinensis	GFAP	glial fibrillary acidic protein
Schizandra chinensis	GGPS1	farnesyl diphosphate synthase
Schizandra chinensis	GGT1	glutathione hydrolase 1 proenzyme
Schizandra chinensis	GGT5	glutathione hydrolase proenzyme
Schizandra chinensis	GGTLC1	gamma-glutamyltransferase
Schizandra chinensis	GHR	growth hormone receptor
Schizandra chinensis	GJA1	gap junction protein alpha 1
Schizandra chinensis	GJB1	gap junction protein beta 1
Schizandra chinensis	GLB1	beta-galactosidase
Schizandra chinensis	GLI3	gli family zinc finger 3
Schizandra chinensis	GLIPR1	pathogenesis-related protein 1
Schizandra chinensis	GLO1	lactoylglutathione lyase
Schizandra chinensis	GLS	glutaminase
Schizandra chinensis	GLUD1	glutamate dehydrogenase
Schizandra chinensis	GLUL	glutamate-ammonia ligase
Schizandra chinensis	GLYAT	glycine-n-acyltransferase
Schizandra chinensis	GMDS	gdp-mannose 4,6 dehydratase
Schizandra chinensis	GMFB	glia maturation factor beta
Schizandra chinensis	GNAO1	guanine nucleotide-binding protein g(o) subunit alpha
Schizandra chinensis	GNB1
Schizandra chinensis	GNB4	guanine nucleotide-binding protein subunit beta
Schizandra chinensis	GNG2
Schizandra chinensis	GNGT1
Schizandra chinensis	GNLY	granulysin
Schizandra chinensis	GNPNAT1	phosphate acetyltransferase
Schizandra chinensis	GNRH1	gonadotropin releasing hormone 1
Schizandra chinensis	GOLPH3	golgi phosphoprotein 3
Schizandra chinensis	GOT1L1	aspartate transaminase
Schizandra chinensis	GPD2	glycerol dehydrogenase
Schizandra chinensis	GPHB5	thyroid stimulating hormone subunit beta
Schizandra chinensis	GPR119	g protein-coupled receptor 119
Schizandra chinensis	GPR68	g protein-coupled receptor 68
Schizandra chinensis	GPRC5C	g protein-coupled receptor class c group 5 member a
Schizandra chinensis	GPS1	g protein pathway suppressor 1
Schizandra chinensis	GPT	glutamic--pyruvic transaminase
Schizandra chinensis	GPX1	glutathione peroxidase 1
Schizandra chinensis	GPX8	glutathione peroxidase
Schizandra chinensis	GRHPR	glyoxylate and hydroxypyruvate reductase
Schizandra chinensis	GRM6	adenylate cyclase
Schizandra chinensis	GRN	granulin precursor
Schizandra chinensis	GSDMD	gasdermin d
Schizandra chinensis	GSR	glutathione-disulfide reductase
Schizandra chinensis	GSTM1	glutathione s-transferase 1
Schizandra chinensis	GSTO1	glutathione transferase
Schizandra chinensis	GSTZ1	glutathione s-transferase zeta 1
Schizandra chinensis	GTF2H1	general transcription factor iih subunit 1
Schizandra chinensis	GTPBP1	gtp binding protein 1
Schizandra chinensis	GUCA2A	guanylate cyclase activator 2a
Schizandra chinensis	GUCA2B	guanylate cyclase
Schizandra chinensis	GUK1	guanylate kinase
Schizandra chinensis	GUSB	beta-glucuronidase
Schizandra chinensis	GYS2	starch synthase
Schizandra chinensis	GZMA	granzyme a
Schizandra chinensis	HAT1	histone h3.3 type b
Schizandra chinensis	HBA1	hemoglobin subunit alpha 1
Schizandra chinensis	HBM	hemoglobin subunit mu
Schizandra chinensis	HDAC10	histone deacetylase 10
Schizandra chinensis	HEXDC	beta-n-acetylhexosaminidase
Schizandra chinensis	HGD	homogentisate 1,2-dioxygenase
Schizandra chinensis	HGF	hepatocyte growth factor
Schizandra chinensis	HIF1A	hypoxia-inducible factor 1
Schizandra chinensis	HK1	hexokinase
Schizandra chinensis	HMGA2	high mobility group at-hook 2
Schizandra chinensis	HMGB1	high mobility group box 1
Schizandra chinensis	HMGCR	3-hydroxy-3-methylglutaryl-coa reductase
Schizandra chinensis	HMGCS1	acetoacetyl-coa synthase
Schizandra chinensis	HMHB1	protein ver-1
Schizandra chinensis	HMOX1	heme oxygenase 1
Schizandra chinensis	HNF4A	antitrypsin
Schizandra chinensis	HP	haptoglobin-related protein
Schizandra chinensis	HPRT1	hypoxanthine phosphoribosyltransferase
Schizandra chinensis	HPSE	heparanase
Schizandra chinensis	HPX	hemopexin
Schizandra chinensis	HRAS
Schizandra chinensis	HSD17B6	hydroxysteroid 17-beta dehydrogenase 6
Schizandra chinensis	HSF1	heat shock transcription factor 1
Schizandra chinensis	HSP90AA1
Schizandra chinensis	HSPB1	heat shock protein
Schizandra chinensis	HSPD1	60 kda chaperonin
Schizandra chinensis	HTR2A	5-hydroxytryptamine receptor 2a
Schizandra chinensis	HTR3A	5-hydroxytryptamine receptor 3a
Schizandra chinensis	ICAM1	intercellular adhesion molecule 1
Schizandra chinensis	ICAM3	intercellular adhesion molecule 3
Schizandra chinensis	ID2	inhibitor of dna binding 2
Schizandra chinensis	IDH2	isocitrate dehydrogenase (nadp), mitochondrial
Schizandra chinensis	IDI1	isopentenyl-diphosphate delta isomerase 1
Schizandra chinensis	IDI2	isopentenyl-diphosphate delta-isomerase
Schizandra chinensis	IDUA	alpha-l-iduronidase
Schizandra chinensis	IFNA1	interferon alpha 1
Schizandra chinensis	IFNG	interferon gamma
Schizandra chinensis	IFNLR1	interferon lambda receptor 1
Schizandra chinensis	IGF1R	insulin-like receptor
Schizandra chinensis	IGFBP2	insulin like growth factor binding protein 2
Schizandra chinensis	IKBKB	inhibitor of nuclear factor kappa-b kinase subunit beta
Schizandra chinensis	IL10	interleukin 10
Schizandra chinensis	IL11	interleukin 11
Schizandra chinensis	IL13	interleukin 13
Schizandra chinensis	IL17A	interleukin 17a
Schizandra chinensis	IL1B	interleukin-1 beta
Schizandra chinensis	IL2	interleukin 2
Schizandra chinensis	IL23A	interleukin 23 subunit alpha
Schizandra chinensis	IL3	interleukin 3
Schizandra chinensis	IL37	interleukin 37
Schizandra chinensis	IL4	interleukin 4
Schizandra chinensis	IL5	interleukin 5
Schizandra chinensis	IL6	interleukin 6
Schizandra chinensis	ILVBL	acetolactate synthase
Schizandra chinensis	IMPDH2	imp dehydrogenase
Schizandra chinensis	INHA	inhibin subunit alpha
Schizandra chinensis	INS	insulin
Schizandra chinensis	INTS4	rna, u1 small nuclear 4
Schizandra chinensis	IPP	intracisternal a particle-promoted polypeptide
Schizandra chinensis	IRG1	aconitate decarboxylase
Schizandra chinensis	ISG20	interferon stimulated exonuclease gene 20
Schizandra chinensis	ISYNA1	inositol-3-phosphate synthase 1
Schizandra chinensis	ITGAM	integrin subunit alpha m
Schizandra chinensis	ITGAX	integrin subunit alpha x
Schizandra chinensis	ITLN1	intelectin 1
Schizandra chinensis	ITM2C	beta-secretase
Schizandra chinensis	IVD	isovaleryl-coa dehydrogenase
Schizandra chinensis	JAK2	janus kinase 2
Schizandra chinensis	JUN
Schizandra chinensis	KAAG1	kidney associated antigen 1
Schizandra chinensis	KAT7	lysine acetyltransferase 7
Schizandra chinensis	KCNC3	potassium voltage-gated channel subfamily a member 3
Schizandra chinensis	KDR	kinase insert domain receptor
Schizandra chinensis	KEAP1	kelch like ech associated protein 1
Schizandra chinensis	KIAA0586	talpid3 protein
Schizandra chinensis	KISS1	kiss-1 metastasis suppressor
Schizandra chinensis	KISS1R	kiss1 receptor
Schizandra chinensis	KITLG	kit ligand
Schizandra chinensis	KLK10	kallikrein related peptidase 10
Schizandra chinensis	KNG1	kininogen 1
Schizandra chinensis	KPNB1	karyopherin subunit beta 1
Schizandra chinensis	KRAS	gtpase kras
Schizandra chinensis	LACC1	laccase
Schizandra chinensis	LACTB	lactamase beta
Schizandra chinensis	LACTBL1	beta-lactamase
Schizandra chinensis	LARP1B	la ribonucleoprotein 1b
Schizandra chinensis	LATS1	large tumor suppressor kinase 1
Schizandra chinensis	LCAT	lecithin-cholesterol acyltransferase
Schizandra chinensis	LCN2	lipocalin 2
Schizandra chinensis	LCN9	lipocalin
Schizandra chinensis	LCT	lactase
Schizandra chinensis	LDHA	lactate dehydrogenase a
Schizandra chinensis	LDHAL6A	l-lactate dehydrogenase
Schizandra chinensis	LDHB	lactate dehydrogenase b
Schizandra chinensis	LDLR	low density lipoprotein receptor
Schizandra chinensis	LEP	leptin
Schizandra chinensis	LGALS1	galectin 1
Schizandra chinensis	LIG1	dna ligase 1
Schizandra chinensis	LIMS1	lim zinc finger domain containing 1
Schizandra chinensis	LIMS2	lim zinc finger domain containing 2
Schizandra chinensis	LIPE	hormone-sensitive lipase
Schizandra chinensis	LPA	lipoprotein(a)
Schizandra chinensis	LPAR2	phospholipase c
Schizandra chinensis	LPHN3	adhesion g protein-coupled receptor l3
Schizandra chinensis	LPIN3	phosphatidate phosphatase
Schizandra chinensis	LPL	lipoprotein lipase
Schizandra chinensis	LRAT	lecithin retinol acyltransferase
Schizandra chinensis	LRBA	lps responsive beige-like anchor protein
Schizandra chinensis	LRG1	leucine rich alpha-2-glycoprotein 1
Schizandra chinensis	LRRC46	leucine-rich repeat
Schizandra chinensis	LSS	lanosterol synthase
Schizandra chinensis	LTB	lymphotoxin beta
Schizandra chinensis	LYZ	lysozyme
Schizandra chinensis	MAG	myelin associated glycoprotein
Schizandra chinensis	MAOA	monoamine oxidase a
Schizandra chinensis	MAOB	monoamine oxidase b
Schizandra chinensis	MAP3K1	mitogen-activated protein kinase kinase kinase kinase 1
Schizandra chinensis	MAP3K10	mitogen-activated protein kinase
Schizandra chinensis	MAP3K7	mitogen-activated protein kinase kinase kinase 7
Schizandra chinensis	MAPK1	mitogen-activated protein kinase 1
Schizandra chinensis	MAPK14	mitogen-activated protein kinase 14
Schizandra chinensis	MAPK15	mitogen-activated protein kinase kinase kinase 15
Schizandra chinensis	MAPK3	mitogen-activated protein kinase 3
Schizandra chinensis	MAPK8	mitogen-activated protein kinase 8
Schizandra chinensis	MARK2	microtubule affinity regulating kinase 2
Schizandra chinensis	MARVELD1	marvel domain containing 1
Schizandra chinensis	MAST1	protein similar
Schizandra chinensis	MATK	megakaryocyte-associated tyrosine kinase
Schizandra chinensis	MATN1	matrix protein
Schizandra chinensis	MATN3	matrilin 3
Schizandra chinensis	MAU2	mau2 chromatid cohesion factor homolog
Schizandra chinensis	MAZ	myc associated zinc finger protein
Schizandra chinensis	MB	myoglobin
Schizandra chinensis	MB21D1	cyclic gmp-amp synthase
Schizandra chinensis	MBD2	methyl-cpg binding domain protein 2
Schizandra chinensis	MBP	myelin basic protein
Schizandra chinensis	MC1R	melanocortin 1 receptor
Schizandra chinensis	MDH1	malate dehydrogenase 1
Schizandra chinensis	MDH2	malate dehydrogenase 2
Schizandra chinensis	MDM1	mdm1 nuclear protein
Schizandra chinensis	MDM2	mdm2 proto-oncogene
Schizandra chinensis	ME2	malate dehydrogenase
Schizandra chinensis	ME3	malic enzyme 3
Schizandra chinensis	MECR	acyl carrier protein
Schizandra chinensis	MELK	maternal embryonic leucine zipper kinase
Schizandra chinensis	MGA	t-box transcription factor 5
Schizandra chinensis	MGAM	maltase-glucoamylase
Schizandra chinensis	MIF	l-dopachrome isomerase
Schizandra chinensis	MME	thermolysin
Schizandra chinensis	MMP13	matrix metallopeptidase 13
Schizandra chinensis	MMP2	gelatinase a
Schizandra chinensis	MMP3	matrix metallopeptidase 3
Schizandra chinensis	MMP7	matrilysin
Schizandra chinensis	MMP9	gelatinase b
Schizandra chinensis	MOCOS	xanthine oxidase
Schizandra chinensis	MPI	mannose phosphate isomerase
Schizandra chinensis	MPO	myeloperoxidase
Schizandra chinensis	MRC1	mannose receptor c-type 1
Schizandra chinensis	MRGPRX2	mas related gpr family member x2
Schizandra chinensis	MSMO1	methylsterol monooxygenase
Schizandra chinensis	MSMP	microseminoprotein, prostate associated
Schizandra chinensis	MSTN	myostatin
Schizandra chinensis	MT-CO1	cytochrome c oxidase subunit 1
Schizandra chinensis	MT-ND6	nadh-ubiquinone oxidoreductase chain 6
Schizandra chinensis	MT2A	metallothionein-2
Schizandra chinensis	MTA3	metastasis associated 1 family member 3
Schizandra chinensis	MTDH	melanocyte inducing transcription factor
Schizandra chinensis	MTF2	metal response element binding transcription factor 2
Schizandra chinensis	MTOR	mechanistic target of rapamycin kinase
Schizandra chinensis	MUT	methylmalonyl-coa mutase
Schizandra chinensis	MVD	mevalonate diphosphate decarboxylase
Schizandra chinensis	MVK	mevalonate kinase
Schizandra chinensis	MYC
Schizandra chinensis	MYCL	myc proto-oncogene, bhlh transcription factor
Schizandra chinensis	MYL9	myosin light chain 9
Schizandra chinensis	MYLK	myosin light chain kinase
Schizandra chinensis	MYO9A	myosin atpase
Schizandra chinensis	MYOD1	myogenic differentiation 1
Schizandra chinensis	MYOG	myogenin
Schizandra chinensis	NAALADL1	dipeptidyl-peptidase iv
Schizandra chinensis	NARF	nuclear prelamin a recognition factor
Schizandra chinensis	NCF1	neutrophil cytosolic factor 1
Schizandra chinensis	NCF2	neutrophil cytosolic factor 2
Schizandra chinensis	NCL	nucleolin
Schizandra chinensis	NDUFB4	nadh dehydrogenase
Schizandra chinensis	NEU4	neuraminidase 4
Schizandra chinensis	NFATC1	nuclear factor of activated t cells 1
Schizandra chinensis	NFE2	nuclear factor, erythroid 2
Schizandra chinensis	NFE2L2	nuclear factor, erythroid 2 like 2
Schizandra chinensis	NFKB1	nuclear factor kappa b subunit 1
Schizandra chinensis	NFKBIA	nfkb inhibitor alpha
Schizandra chinensis	NGF	nerve growth factor
Schizandra chinensis	NIT2	amidase
Schizandra chinensis	NKRF	nfkb repressing factor
Schizandra chinensis	NLN	neurolysin
Schizandra chinensis	NLRP1	nlr family pyrin domain containing 1
Schizandra chinensis	NLRP3	nlr family pyrin domain containing 3
Schizandra chinensis	NMRK2	nicotinamide riboside kinase 2
Schizandra chinensis	NOL6	nucleolar protein 6
Schizandra chinensis	NOS1	nitric oxide synthase 1
Schizandra chinensis	NOS2	nitric oxide synthase 2
Schizandra chinensis	NOS3	nitric oxide synthase 3
Schizandra chinensis	NOTO	notochord homeobox
Schizandra chinensis	NOX4	nadph oxidase 4
Schizandra chinensis	NPFFR1	neuropeptide f
Schizandra chinensis	NPPA	natriuretic peptide a
Schizandra chinensis	NPR1	natriuretic peptide receptor 1
Schizandra chinensis	NQO1	nad(p)h quinone dehydrogenase 1
Schizandra chinensis	NQO2	ribosyldihydronicotinamide dehydrogenase (quinone)
Schizandra chinensis	NR0B1	nuclear receptor subfamily 0 group b member 1
Schizandra chinensis	NR1H3	nuclear receptor subfamily 1 group h member 3
Schizandra chinensis	NR1H4	nuclear receptor subfamily 1 group h member 4
Schizandra chinensis	NR1I2	nuclear receptor subfamily 1 group i member 2
Schizandra chinensis	NR1I3	nuclear receptor subfamily 1 group i member 3
Schizandra chinensis	NR5A1	nuclear receptor subfamily 5 group a member 1
Schizandra chinensis	NRF1	nuclear respiratory factor 1
Schizandra chinensis	NRIP1	nuclear receptor interacting protein 1
Schizandra chinensis	NRK	nik related kinase
Schizandra chinensis	NT5E	5'-nucleotidase
Schizandra chinensis	NTRK2	neurotrophic receptor tyrosine kinase 2
Schizandra chinensis	NUDT3	nudix hydrolase 3
Schizandra chinensis	NUTF2	nuclear transport factor 2
Schizandra chinensis	OBP2A	odorant binding protein 2a
Schizandra chinensis	ODC1	ornithine decarboxylase
Schizandra chinensis	OLR1	oxidized low density lipoprotein receptor 1
Schizandra chinensis	OPN1LW	opsin 1, long wave sensitive
Schizandra chinensis	OPRD1	opioid receptor delta 1
Schizandra chinensis	OPRL1	opioid related nociceptin receptor 1
Schizandra chinensis	OR1A1	olfactory receptor family 1 subfamily a member 1
Schizandra chinensis	OR1G1	olfactory receptor family 1 subfamily g member 1
Schizandra chinensis	OR2A42	olfactory receptor 2
Schizandra chinensis	P4HB	protein disulfide-isomerase
Schizandra chinensis	PAEP	progestagen associated endometrial protein
Schizandra chinensis	PAF1	paf1 homolog, paf1/rna polymerase ii complex component
Schizandra chinensis	PAK1IP1	pak1 interacting protein 1
Schizandra chinensis	PAM	peptidylglycine alpha-amidating monooxygenase
Schizandra chinensis	PARK2	parkin rbr e3 ubiquitin protein ligase
Schizandra chinensis	PARP1	poly(adp-ribose) polymerase 1
Schizandra chinensis	PC	pyruvate carboxylase
Schizandra chinensis	PCCA	propionyl-coa carboxylase
Schizandra chinensis	PCGF1	bcl6 transcription repressor
Schizandra chinensis	PCNA	proliferating cell nuclear antigen
Schizandra chinensis	PCSK2	proprotein convertase subtilisin/kexin type 2
Schizandra chinensis	PCSK7	proprotein convertase subtilisin/kexin type 7
Schizandra chinensis	PCSK9	proprotein convertase subtilisin/kexin type 9
Schizandra chinensis	PDE2A	cgmp-dependent 3',5'-cgmp phosphodiesterase a
Schizandra chinensis	PDE3B	phosphodiesterase i
Schizandra chinensis	PDE4D	phosphodiesterase 4d
Schizandra chinensis	PDE6C	phosphodiesterase 6c
Schizandra chinensis	PDIA3	protein disulfide isomerase family a member 3
Schizandra chinensis	PDK4	pyruvate dehydrogenase (acetyl-transferring)
Schizandra chinensis	PDPK1	protein kinase c
Schizandra chinensis	PDSS1	decaprenyl diphosphate synthase subunit 1
Schizandra chinensis	PFDN5	prefoldin subunit 5
Schizandra chinensis	PFKL	6-phosphofructokinase
Schizandra chinensis	PGA5	pepsin a
Schizandra chinensis	PGD	phosphogluconate dehydrogenase
Schizandra chinensis	PGF	placental growth factor
Schizandra chinensis	PGGT1B	geranylgeranyl transferase type-1 subunit beta
Schizandra chinensis	PGM2	phosphoglucomutase 2
Schizandra chinensis	PGR	progesterone receptor
Schizandra chinensis	PHB	prohibitin
Schizandra chinensis	PHB2	prohibitin 2
Schizandra chinensis	PI3	elastase
Schizandra chinensis	PIK3CA
Schizandra chinensis	PIK3R1
Schizandra chinensis	PIKFYVE	phosphatidylinositol 3-kinase
Schizandra chinensis	PIR	quercetin 2,3-dioxygenase
Schizandra chinensis	PITX2	paired like homeodomain 2
Schizandra chinensis	PKIG	camp-dependent protein kinase
Schizandra chinensis	PKLR	pyruvate kinase
Schizandra chinensis	PLAU	plasminogen activator, urokinase
Schizandra chinensis	PLAUR	plasminogen activator, urokinase receptor
Schizandra chinensis	PLBD2	phospholipase a(2)
Schizandra chinensis	PLCB1	phospholipase c beta 1
Schizandra chinensis	PLCD4	1-phosphatidylinositol 4,5-bisphosphate phosphodiesterase
Schizandra chinensis	PLCG1	phospholipase c gamma 1
Schizandra chinensis	PLD5	phospholipase d
Schizandra chinensis	PLEC	plectin
Schizandra chinensis	PLG	plasminogen
Schizandra chinensis	PLIN2	perilipin 2
Schizandra chinensis	PLS1	plastin 1
Schizandra chinensis	PMP2	peripheral myelin protein 2
Schizandra chinensis	PMVK	phosphomevalonate kinase
Schizandra chinensis	PNLIP	pancreatic lipase
Schizandra chinensis	PNPLA6	patatin like phospholipase domain containing 6
Schizandra chinensis	POMC	proopiomelanocortin
Schizandra chinensis	POU3F1	pou class 3 homeobox 1
Schizandra chinensis	PPARA	peroxisome proliferator activated receptor alpha
Schizandra chinensis	PPARG	peroxisome proliferator activated receptor gamma
Schizandra chinensis	PPARGC1A	pparg coactivator 1 alpha
Schizandra chinensis	PPAT	phosphoribosyl pyrophosphate amidotransferase
Schizandra chinensis	PPP1R14A	protein phosphatase 1 regulatory inhibitor subunit 14a
Schizandra chinensis	PPP1R17	protein phosphatase 1 regulatory subunit 17
Schizandra chinensis	PPP1R27	protein phosphatase 1 regulatory subunit 27
Schizandra chinensis	PPP2CA	protein phosphatase 2 catalytic subunit alpha
Schizandra chinensis	PRB1	proline rich protein bstni subfamily 1
Schizandra chinensis	PRDX1	peroxiredoxin 1
Schizandra chinensis	PRDX5	peroxiredoxin
Schizandra chinensis	PRDX6	peroxiredoxin 6
Schizandra chinensis	PRF1	perforin 1
Schizandra chinensis	PRIM1	dna primase
Schizandra chinensis	PRKAA2	5'-amp-activated protein kinase catalytic subunit alpha-2
Schizandra chinensis	PRKCE	protein kinase c epsilon
Schizandra chinensis	PRKCQ	protein kinase c theta
Schizandra chinensis	PRL	prolactin
Schizandra chinensis	PRMT1	protein arginine methyltransferase 1
Schizandra chinensis	PRNT	prion protein
Schizandra chinensis	PRR7	proline rich 7, synaptic
Schizandra chinensis	PRSS27	serine protease 27
Schizandra chinensis	PRTN3	proteinase 3
Schizandra chinensis	PSEN2	presenilin 2
Schizandra chinensis	PSG9	pregnancy specific beta-1-glycoprotein 9
Schizandra chinensis	PTEN	phosphatase and tensin homolog
Schizandra chinensis	PTGR1	prostaglandin reductase 1
Schizandra chinensis	PTGS1	prostaglandin-endoperoxide synthase 1
Schizandra chinensis	PTGS2	prostaglandin-endoperoxide synthase 2
Schizandra chinensis	PTH1R	parathyroid hormone 1 receptor
Schizandra chinensis	PTK2	focal adhesion kinase
Schizandra chinensis	PTPRF	protein tyrosine phosphatase receptor type f
Schizandra chinensis	PTS	6-pyruvoyl tetrahydrobiopterin synthase
Schizandra chinensis	PXN	paxillin
Schizandra chinensis	PYGB	glycogen phosphorylase
Schizandra chinensis	RAB1A	rab1
Schizandra chinensis	RAC1	rac family small gtpase 1
Schizandra chinensis	RAC2	rac family small gtpase 2
Schizandra chinensis	RALBP1	rala binding protein 1
Schizandra chinensis	RAPGEF4	rap guanine nucleotide exchange factor 4
Schizandra chinensis	RARB	retinoic acid receptor beta
Schizandra chinensis	RARS	arginine--trna ligase, cytoplasmic
Schizandra chinensis	RASL12	ras like family 12
Schizandra chinensis	RASSF1	ras association domain family member 1
Schizandra chinensis	RB1	rb transcriptional corepressor 1
Schizandra chinensis	RBBP7	histone deacetylase
Schizandra chinensis	RBFOX3	rna binding fox-1 homolog 3
Schizandra chinensis	RBL2	rb transcriptional corepressor like 2
Schizandra chinensis	RBP1	retinol binding protein 1
Schizandra chinensis	RDH12	retinol dehydrogenase 12
Schizandra chinensis	RELA
Schizandra chinensis	RETN	resistin
Schizandra chinensis	RFC2	dna polymerase epsilon 2, accessory subunit
Schizandra chinensis	RGN	regucalcin
Schizandra chinensis	RHO	rhodopsin
Schizandra chinensis	RHOA	ras homolog family member a
Schizandra chinensis	RIPK2	receptor interacting serine/threonine kinase 2
Schizandra chinensis	RNASEL	ribonuclease t(2)
Schizandra chinensis	RNF112	ring finger protein 112
Schizandra chinensis	RP2	tubulin gtpase
Schizandra chinensis	RPE65	photoreceptor dehydrogenase
Schizandra chinensis	RPS27A
Schizandra chinensis	RPS6KB1	ribosomal protein s6 kinase b1
Schizandra chinensis	RRAD	calcium/calmodulin dependent protein kinase ii alpha
Schizandra chinensis	S1PR2	sphingosine-1-phosphate receptor 2
Schizandra chinensis	SAA2	serum amyloid a2
Schizandra chinensis	SAR1B	secretion associated ras related gtpase 1b
Schizandra chinensis	SAT1	polyamine transporter 1
Schizandra chinensis	SBSPON	somatomedin b and thrombospondin type 1 domain containing
Schizandra chinensis	SCARB1	scavenger receptor class b member 1
Schizandra chinensis	SCD	desaturase 2
Schizandra chinensis	SCD5	stearoyl-coa 9-desaturase
Schizandra chinensis	SCGB1A1	secretoglobin family 1a member 1
Schizandra chinensis	SCGB3A1	secretoglobin family 3a member 1
Schizandra chinensis	SCP2	non-specific lipid-transfer protein
Schizandra chinensis	SDC3	syndecan 3
Schizandra chinensis	SELT	selenoprotein t
Schizandra chinensis	SEMA6D	semaphorin 6d
Schizandra chinensis	SERPINA1	serpin family a member 1
Schizandra chinensis	SERPINB1	serpin family b member 1
Schizandra chinensis	SERPINB3	papain-like
Schizandra chinensis	SERPINC1	serpin family c member 1
Schizandra chinensis	SERPINI1	serpin family i member 1
Schizandra chinensis	SGCB	sarcoglycan beta
Schizandra chinensis	SHC2	shc adaptor protein 2
Schizandra chinensis	SHH	sonic hedgehog signaling molecule
Schizandra chinensis	SI	alpha-glucosidase
Schizandra chinensis	SIAE	acetylesterase
Schizandra chinensis	SIRT1	sirtuin 1
Schizandra chinensis	SLC10A1	solute carrier family 10 member 1
Schizandra chinensis	SLC11A2	cadmium resistance
Schizandra chinensis	SLC15A1	solute carrier family 15 member 1
Schizandra chinensis	SLC16A7	monocarboxylic acid transporter
Schizandra chinensis	SLC1A1	excitatory amino acid transporter
Schizandra chinensis	SLC1A3	solute carrier family 1 member 3
Schizandra chinensis	SLC23A1	solute carrier family 23 member 1
Schizandra chinensis	SLC25A12	solute carrier family 25 member 12
Schizandra chinensis	SLC27A2	long-chain-fatty-acid--coa ligase
Schizandra chinensis	SLC38A5	solute carrier family 38 member 5
Schizandra chinensis	SLC39A2	solute carrier family 39 member 2
Schizandra chinensis	SLC3A1	solute carrier family 3 member 1
Schizandra chinensis	SLC6A3	solute carrier family 6 member 3
Schizandra chinensis	SLC9C1	solute carrier family 9 member c1
Schizandra chinensis	SLCO1B1	solute carrier organic anion transporter family member 1b1
Schizandra chinensis	SLCO1B3	solute carrier organic anion transporter family member 1b3
Schizandra chinensis	SLN	sarcolipin
Schizandra chinensis	SMAD2	smad family member 2
Schizandra chinensis	SMAD3	smad family member 3
Schizandra chinensis	SMOX	polyamine oxidase 1
Schizandra chinensis	SNCA	synuclein alpha
Schizandra chinensis	SNRPF	rna, u1 small nuclear 3
Schizandra chinensis	SNX27	internal protein i
Schizandra chinensis	SOAT2	sterol o-acyltransferase
Schizandra chinensis	SOD1	superoxide dismutase 1
Schizandra chinensis	SOD2	superoxide dismutase 2
Schizandra chinensis	SOD3	superoxide dismutase 3
Schizandra chinensis	SORD	sorbitol dehydrogenase
Schizandra chinensis	SP1	sp1 transcription factor
Schizandra chinensis	SPR	sepiapterin reductase
Schizandra chinensis	SQLE	squalene epoxidase
Schizandra chinensis	SRC	src proto-oncogene, non-receptor tyrosine kinase
Schizandra chinensis	SRD5A2	steroid 5 alpha-reductase 2
Schizandra chinensis	STAR	steroidogenic acute regulatory protein
Schizandra chinensis	STAT1	signal transducer and activator of transcription 1
Schizandra chinensis	STAT3	signal transducer and activator of transcription 3
Schizandra chinensis	STK11	serine/threonine kinase 11
Schizandra chinensis	SULT1A1	sulfotransferase family 1a member 1
Schizandra chinensis	SULT1A2	sulfotransferase family 1a member 2
Schizandra chinensis	SULT1C3	sulfotransferase family 1c member 3
Schizandra chinensis	SUMF1	sulfatase modifying factor 1
Schizandra chinensis	SYK	spleen associated tyrosine kinase
Schizandra chinensis	SYT1	p65
Schizandra chinensis	SYT5	synaptotagmin 5
Schizandra chinensis	SYTL4	synaptotagmin like 4
Schizandra chinensis	TAAR1	tyramine/octopamine receptor
Schizandra chinensis	TAAR2	trace amine associated receptor 2
Schizandra chinensis	TAAR6	trace amine associated receptor 6
Schizandra chinensis	TAC1	tachykinin precursor 1
Schizandra chinensis	TAS1R3	taste 1 receptor member 3
Schizandra chinensis	TBC1D8	tbc1 domain family member 8
Schizandra chinensis	TBP	tata-box-binding protein
Schizandra chinensis	TBRG1	transforming growth factor beta regulator 1
Schizandra chinensis	TBXAS1	thromboxane-a synthase
Schizandra chinensis	TCEB3	elongin a
Schizandra chinensis	TCTEX1D2	dynein light chain tctex-type protein 2
Schizandra chinensis	TDO2	tryptophan 2,3-dioxygenase 2
Schizandra chinensis	TDP1	tyrosyl-dna phosphodiesterase 1
Schizandra chinensis	TF	transferrin
Schizandra chinensis	TG	thyroglobulin
Schizandra chinensis	TGFB1	transforming growth factor beta 1
Schizandra chinensis	TGFBR2	transforming growth factor beta receptor 2
Schizandra chinensis	TGIF1	tgfb induced factor homeobox 1
Schizandra chinensis	TGM1	protein-glutamine gamma-glutamyltransferase
Schizandra chinensis	TGM4	transglutaminase 4
Schizandra chinensis	TGOLN2	trans-golgi network protein 2
Schizandra chinensis	TH	tyrosine hydroxylase
Schizandra chinensis	THEM4	thioesterase superfamily member 4
Schizandra chinensis	TIMP3	timp metallopeptidase inhibitor 3
Schizandra chinensis	TIPARP	poly (adp-ribose) polymerase
Schizandra chinensis	TJP1	tight junction protein 1
Schizandra chinensis	TK1	thymidine kinase
Schizandra chinensis	TLR2	toll like receptor 2
Schizandra chinensis	TLR4	toll like receptor 4
Schizandra chinensis	TM2D1	tm2 domain containing 1
Schizandra chinensis	TMEM245	transmembrane protein 245
Schizandra chinensis	TMEM37	transmembrane protein 37
Schizandra chinensis	TNF
Schizandra chinensis	TNFRSF10A	tnf receptor superfamily member 10a
Schizandra chinensis	TNFRSF10B	tnf receptor superfamily member 10b
Schizandra chinensis	TNFRSF1B	tnf receptor superfamily member 1b
Schizandra chinensis	TNFSF10	tnf superfamily member 10
Schizandra chinensis	TNFSF11	tnf superfamily member 11
Schizandra chinensis	TNK1	tyrosine kinase non receptor 1
Schizandra chinensis	TNNI3	troponin i, cardiac muscle
Schizandra chinensis	TOP1	dna topoisomerase i
Schizandra chinensis	TOP2B	dna topoisomerase 2
Schizandra chinensis	TOR1B	torsin family 1 member b
Schizandra chinensis	TP53	tumor protein p53
Schizandra chinensis	TPM4	tropomyosin 4
Schizandra chinensis	TPRA1	transmembrane protein adipocyte associated 1
Schizandra chinensis	TRAF2	tnf receptor associated factor 2
Schizandra chinensis	TRAF6	tnf receptor associated factor 6
Schizandra chinensis	TREH	trehalase
Schizandra chinensis	TRIB3	tribbles pseudokinase 3
Schizandra chinensis	TRIM33	tripartite motif containing 33
Schizandra chinensis	TRIM63	tripartite motif containing 63
Schizandra chinensis	TRPM1	transient receptor potential cation channel subfamily a member 1
Schizandra chinensis	TRPV4	transient receptor potential cation channel subfamily v member 4
Schizandra chinensis	TSC1	tsc complex subunit 1
Schizandra chinensis	TSLP	thymic stromal lymphopoietin
Schizandra chinensis	TTBK1	[tau protein] kinase
Schizandra chinensis	TTC37	tetratricopeptide repeat domain 37
Schizandra chinensis	TWIST1	twist family bhlh transcription factor 1
Schizandra chinensis	TXN	thioredoxin
Schizandra chinensis	TXN2	thioredoxin 2
Schizandra chinensis	TXNL4A	thioredoxin like 4a
Schizandra chinensis	TYR	tyrosinase
Schizandra chinensis	UAP1	udp-n-acetylglucosamine pyrophosphorylase 1
Schizandra chinensis	UBA52
Schizandra chinensis	UBB
Schizandra chinensis	UBC
Schizandra chinensis	UGT1A3	udp glucuronosyltransferase family 1 member a3
Schizandra chinensis	UGT1A8	udp glucuronosyltransferase family 1 member a1
Schizandra chinensis	UGT1A9	udp glucuronosyltransferase family 1 member a9
Schizandra chinensis	UGT2A3	glucuronosyltransferase
Schizandra chinensis	UGT2B7	udp glucuronosyltransferase family 2 member b7
Schizandra chinensis	ULK1	unc-51 like autophagy activating kinase 1
Schizandra chinensis	UNC50	protein unc-50
Schizandra chinensis	UPK3B	uroplakin 3b
Schizandra chinensis	USP47	ubiquitin specific peptidase 47
Schizandra chinensis	VCAM1	vascular cell adhesion molecule 1
Schizandra chinensis	VCL	vinculin
Schizandra chinensis	VDAC2	voltage-dependent anion-selective channel
Schizandra chinensis	VEGFA	vascular endothelial growth factor a
Schizandra chinensis	VIM	vimentin
Schizandra chinensis	VIP	vasoactive intestinal peptide
Schizandra chinensis	VN1R1	vomeronasal 1 receptor 1
Schizandra chinensis	WDR20	wd repeat domain 20
Schizandra chinensis	WNT2	wnt family member 2
Schizandra chinensis	WNT5A	wnt family member 5a
Schizandra chinensis	XBP1	x-box binding protein 1
Schizandra chinensis	XDH	xanthine dehydrogenase
Schizandra chinensis	XIAP	x-linked inhibitor of apoptosis
Schizandra chinensis	YME1L1	yme1 like 1 atpase
Schizandra chinensis	YY1	protein yy1
Schizandra chinensis	ZBED4	zinc finger bed-type containing 4
Schizandra chinensis	ZBP1	z-dna binding protein 1
Schizandra chinensis	ZNF143	zinc finger protein 143
Schizandra chinensis	ZNF346	zinc finger protein 346
Schizandra chinensis	ZNF350	zinc finger protein 350
Schizandra chinensis	ZNF365	zinc finger protein 365
Schizandra chinensis	ZNF675	zinc finger protein 675
Schizandra chinensis	ZNF79	zinc finger protein 79
Schizandra chinensis	ZNRD1	dna-directed rna polymerase i subunit rpa12
Lycium chinense	AASDHPPT	holo-(acyl-carrier-protein) synthase
Lycium chinense	ABCA3	atp binding cassette subfamily a member 3
Lycium chinense	ABCA4	atp binding cassette subfamily a member 4
Lycium chinense	ABCB1	atp binding cassette subfamily b member 1
Lycium chinense	ABCD2	atp binding cassette subfamily d member 2
Lycium chinense	ABCG5	atp binding cassette subfamily g member 5
Lycium chinense	ABCG8	atp binding cassette subfamily g member 8
Lycium chinense	ACAA1	3-ketoacyl-coa thiolase
Lycium chinense	ACAA2	thiolase
Lycium chinense	ACACB	acetyl-coa carboxylase
Lycium chinense	ACADVL	acyl-coa dehydrogenase very long chain
Lycium chinense	ACAT1	acetyl-coa acetyltransferase 1
Lycium chinense	ACE2	angiotensin converting enzyme 2
Lycium chinense	ACER2	alkaline ceramidase 2
Lycium chinense	ACHE	acetylcholinesterase
Lycium chinense	ACOT8	bile acid-coa:amino acid n-acyltransferase
Lycium chinense	ACOXL	acyl-coa oxidase
Lycium chinense	ACR	acrosin
Lycium chinense	ACSS2	acyl-coa synthetase short chain family member 2
Lycium chinense	ACTC1	actin alpha cardiac muscle 1
Lycium chinense	ACVRL1	activin a receptor like type 1
Lycium chinense	ADA	adenosine deaminase
Lycium chinense	ADCY6	adenylate cyclase 6
Lycium chinense	ADCY7	adenylate cyclase 7
Lycium chinense	ADCY9	adenylate cyclase 9
Lycium chinense	ADH1A	alcohol dehydrogenase
Lycium chinense	ADH5	formaldehyde dehydrogenase
Lycium chinense	ADIPOR1	adiponectin receptor 1
Lycium chinense	ADRB2	adrenoceptor beta 2
Lycium chinense	ADRB3	adrenoceptor beta 3
Lycium chinense	AGPAT1	glycerol-3-phosphate 1-o-acyltransferase
Lycium chinense	AGPAT4	phosphate acyltransferase
Lycium chinense	AGPAT9	glycerol-3-phosphate acyltransferase
Lycium chinense	AGPS	alkyldihydroxyacetonephosphate synthase
Lycium chinense	AHCY	adenosylhomocysteinase
Lycium chinense	AHSA1	activator of hsp90 atpase activity 1
Lycium chinense	AHSG	alpha 2-hs glycoprotein
Lycium chinense	AKR1A1	aldo-keto reductase family 1 member a1
Lycium chinense	AKR1B1	aldo-keto reductase family 1 member b
Lycium chinense	AKR1C2	aldo-keto reductase family 1 member c2
Lycium chinense	AKR7A2	aflatoxin b1 aldehyde reductase member 2
Lycium chinense	AKT1
Lycium chinense	ALB	albumin
Lycium chinense	ALDH18A1	aldehyde dehydrogenase 18 family member a1
Lycium chinense	ALDH1A1	aldehyde dehydrogenase 1 family member a1
Lycium chinense	ALDH1A2	aldehyde dehydrogenase 1 family member a2
Lycium chinense	ALDH1A3	aldehyde dehydrogenase 1 family member a3
Lycium chinense	ALDH2	aldehyde dehydrogenase 2 family member
Lycium chinense	ALDH3A1	aldehyde dehydrogenase (nadp(+))
Lycium chinense	ALDH3A2	aldehyde dehydrogenase 3 family member a2
Lycium chinense	ALDH3B1	aldehyde dehydrogenase 3 family member b1
Lycium chinense	ALDH5A1	succinate semialdehyde dehydrogenase
Lycium chinense	ALDOA	fructose-bisphosphate aldolase
Lycium chinense	ALKBH6	alpha-ketoglutarate-dependent dioxygenase alkb
Lycium chinense	ALOX12	arachidonate 12-lipoxygenase
Lycium chinense	ALOX15	arachidonate 15-lipoxygenase
Lycium chinense	ALOX5	arachidonate 5-lipoxygenase
Lycium chinense	ALOXE3	linoleate isomerase
Lycium chinense	ALPL	alkaline phosphatase
Lycium chinense	AMBP	trypsin
Lycium chinense	AMY2A	alpha-amylase
Lycium chinense	ANKRD42	ankyrin repeat domain 42
Lycium chinense	ANO2	anoctamin 2
Lycium chinense	AOC2	monoamine oxidase
Lycium chinense	AOX1	aldehyde oxidase
Lycium chinense	APOA1	apolipoprotein a1
Lycium chinense	APOB	apolipoprotein b
Lycium chinense	APOE	apolipoprotein e
Lycium chinense	APP
Lycium chinense	AR	androgen receptor
Lycium chinense	ARF1	adp ribosylation factor 1
Lycium chinense	ARG2	arginase
Lycium chinense	ARMS2	age-related maculopathy susceptibility 2
Lycium chinense	ARSI	arylsulfatase
Lycium chinense	ART1	nad(+) adp-ribosyltransferase
Lycium chinense	ARTN	artemin
Lycium chinense	ARX	aristaless related homeobox
Lycium chinense	ASPG	asparaginase
Lycium chinense	ATF4	activating transcription factor 4
Lycium chinense	ATF6	activating transcription factor 6
Lycium chinense	ATF7	activating transcription factor 7
Lycium chinense	ATP2B1	atpase plasma membrane ca2+ transporting 1
Lycium chinense	ATP5I	atp synthase membrane subunit e
Lycium chinense	AVP	arginine vasopressin
Lycium chinense	B3GAT1	beta-1,3-glucuronyltransferase 1
Lycium chinense	BAD	protein bax
Lycium chinense	BANF1	barrier-to-autointegration factor
Lycium chinense	BCAR3	breast cancer 3
Lycium chinense	BCAT2	branched-chain-amino-acid aminotransferase
Lycium chinense	BCHE	butyrylcholinesterase
Lycium chinense	BCL2L1	bcl2 like 1
Lycium chinense	BCO1	beta-carotene 15,15'-dioxygenase
Lycium chinense	BCO2	beta-carotene oxygenase 2
Lycium chinense	BDH1	3-hydroxybutyrate dehydrogenase 1
Lycium chinense	BDH2	formate dehydrogenase
Lycium chinense	BDNF	brain derived neurotrophic factor
Lycium chinense	BEST3	bestrophin 3
Lycium chinense	BEX2	bcl2 apoptosis regulator
Lycium chinense	BFSP2	beaded filament structural protein 2
Lycium chinense	BHMT	betaine--homocysteine s-methyltransferase
Lycium chinense	BHMT2	homocysteine s-methyltransferase
Lycium chinense	BIRC5	baculoviral iap repeat containing 5
Lycium chinense	BMP7	bone morphogenetic protein 7
Lycium chinense	CA1	carbonic anhydrase 1
Lycium chinense	CA3	carbonic anhydrase 3
Lycium chinense	CACNA1E	calcium voltage-gated channel subunit alpha1 e
Lycium chinense	CACNA1I	calcium voltage-gated channel subunit alpha1 i
Lycium chinense	CAD	cad protein
Lycium chinense	CALCA	calcitonin related polypeptide alpha
Lycium chinense	CALML3	calmodulin-like protein
Lycium chinense	CALU	calumenin
Lycium chinense	CASP3	caspase 3
Lycium chinense	CASP7	caspase 7
Lycium chinense	CASP8	caspase 8
Lycium chinense	CASP8AP2	caspase 8 associated protein 2
Lycium chinense	CASP9	caspase 9
Lycium chinense	CAT	catalase
Lycium chinense	CATSPER3	cation channel sperm associated 3
Lycium chinense	CBR1	nadph:quinone reductase
Lycium chinense	CBR3	carbonyl reductase 3
Lycium chinense	CCK	cholecystokinin
Lycium chinense	CCKAR	cholecystokinin a
Lycium chinense	CCL17	c-c motif chemokine ligand 17
Lycium chinense	CCL2	c-c motif chemokine ligand 2
Lycium chinense	CCL22	c-c motif chemokine ligand 22
Lycium chinense	CCND1	cyclin-d1-1
Lycium chinense	CCS	copper chaperone for superoxide dismutase
Lycium chinense	CD14	cd14 molecule
Lycium chinense	CD160	cd160 molecule
Lycium chinense	CD163L1	cd163 molecule like 1
Lycium chinense	CD2	cd2 molecule
Lycium chinense	CD244	cd244 molecule
Lycium chinense	CD248	cd248 molecule
Lycium chinense	CD36	cd36 molecule
Lycium chinense	CD4	cd4 molecule
Lycium chinense	CD40LG	tumor necrosis factor
Lycium chinense	CD69	cd69 molecule
Lycium chinense	CDAN1	codanin 1
Lycium chinense	CDC16	anaphase-promoting complex subunit 6
Lycium chinense	CDC20	cell division cycle 20
Lycium chinense	CDH5	cadherin 5
Lycium chinense	CDK1	cyclin dependent kinase 1
Lycium chinense	CDK13	cyclin-dependent kinase a-1
Lycium chinense	CDK2	cyclin dependent kinase 2
Lycium chinense	CDK4	cyclin dependent kinase 4
Lycium chinense	CDK5	cyclin dependent kinase 5
Lycium chinense	CDK6	cyclin dependent kinase 6
Lycium chinense	CDKN1A	cyclin dependent kinase inhibitor 1a
Lycium chinense	CDO1	cysteine dioxygenase
Lycium chinense	CERK	ceramide kinase
Lycium chinense	CERS1	ceramide synthase 1
Lycium chinense	CERS4	ceramide synthase 4
Lycium chinense	CERS5	ceramide synthase 5
Lycium chinense	CERS6	ceramide synthase 6
Lycium chinense	CES1	carboxylesterase 1
Lycium chinense	CES4A	carboxylesterase
Lycium chinense	CETP	cholesteryl ester transfer protein
Lycium chinense	CFH	complement factor h
Lycium chinense	CFL2	actin, cytoplasmic 1
Lycium chinense	CGB5	chorionic gonadotropin subunit beta 5
Lycium chinense	CHDH	choline dehydrogenase
Lycium chinense	CHI3L1	chitinase
Lycium chinense	CHKA	choline kinase alpha
Lycium chinense	CHL1	cell adhesion molecule l1 like
Lycium chinense	CHRM1	cholinergic receptor muscarinic 1
Lycium chinense	CHRM3	cholinergic receptor muscarinic 3
Lycium chinense	CHRNA7	cholinergic receptor nicotinic alpha 7 subunit
Lycium chinense	CKAP2	cytoskeleton associated protein 2
Lycium chinense	CKB	creatine kinase b
Lycium chinense	CKMT1B	creatine kinase
Lycium chinense	CLCN5	chloride voltage-gated channel 5
Lycium chinense	CLYBL	citramalyl-coa lyase
Lycium chinense	CMC2	c-x9-c motif containing 2
Lycium chinense	CMYA5	cardiomyopathy associated 5
Lycium chinense	CNDP2	carnosine dipeptidase 2
Lycium chinense	CNR1	cannabinoid receptor 1
Lycium chinense	CNTF	ciliary neurotrophic factor
Lycium chinense	CNTROB	centrobin
Lycium chinense	COL1A1	collagen type i alpha 1 chain
Lycium chinense	COMT	catechol o-methyltransferase
Lycium chinense	COQ10A	coenzyme q10a
Lycium chinense	CP	ceruloplasmin
Lycium chinense	CPT1A	carnitine palmitoyltransferase 1a
Lycium chinense	CR2	complement c3d receptor 2
Lycium chinense	CRH	corticotropin releasing hormone
Lycium chinense	CRP	c-reactive protein
Lycium chinense	CRYZL1	alcohol dehydrogenase (quinone)
Lycium chinense	CS	citrate synthase
Lycium chinense	CSAD	cysteine sulfinic acid decarboxylase
Lycium chinense	CSHL1	chorionic somatomammotropin hormone
Lycium chinense	CST4	stem bromelain
Lycium chinense	CTH	methionine gamma-lyase
Lycium chinense	CTNNB1	catenin beta 1
Lycium chinense	CTRC	chymotrypsin
Lycium chinense	CTSA	cathepsin a
Lycium chinense	CTSC	cathepsin c
Lycium chinense	CTSF	cathepsin f
Lycium chinense	CXCL2	c-x-c motif chemokine ligand 2
Lycium chinense	CXCL8	c-x-c motif chemokine ligand 8
Lycium chinense	CYC1	cytochrome c1
Lycium chinense	CYCS	cytochrome c
Lycium chinense	CYP11A1	cytochrome p450 family 11 subfamily a member 1
Lycium chinense	CYP19A1	cytochrome p450 family 19 subfamily a member 1
Lycium chinense	CYP1A1	cytochrome p450 family 1 subfamily a member 1
Lycium chinense	CYP1A2	cytochrome p450 family 1 subfamily a member 2
Lycium chinense	CYP1B1	cytochrome p450 family 1 subfamily b member 1
Lycium chinense	CYP24A1	cytochrome p450 family 24 subfamily a member 1
Lycium chinense	CYP26B1	cytochrome p450 family 26 subfamily a member 1
Lycium chinense	CYP2A13	cytochrome p450 family 2 subfamily a member 13
Lycium chinense	CYP2A6	cytochrome p450 family 2 subfamily a member 6
Lycium chinense	CYP2B6	cytochrome p450 family 2 subfamily b member 6
Lycium chinense	CYP2E1	cytochrome p450 family 2 subfamily e member 1
Lycium chinense	CYP3A4	cytochrome p450 family 3 subfamily a member 4
Lycium chinense	CYP7A1	cytochrome p450 family 7 subfamily a member 1
Lycium chinense	CYSLTR2	cysteinyl leukotriene receptor 2
Lycium chinense	DAO	d-amino-acid oxidase
Lycium chinense	DBT	dihydrolipoamide branched chain transacylase e2
Lycium chinense	DCP2	mrna-decapping enzyme 2
Lycium chinense	DCXR	dicarbonyl and l-xylulose reductase
Lycium chinense	DDX3X	dbx
Lycium chinense	DECR2	2,4-dienoyl-coa reductase
Lycium chinense	DEFA1	defensin alpha 1
Lycium chinense	DEGS2	delta 4-desaturase, sphingolipid 2
Lycium chinense	DGAT1	diacylglycerol o-acyltransferase 1
Lycium chinense	DGKD	diacylglycerol kinase delta
Lycium chinense	DHDH	dihydrodiol dehydrogenase
Lycium chinense	DHFR	dihydrofolate reductase
Lycium chinense	DHRS4	dehydrogenase/reductase 4
Lycium chinense	DHRS9	nadph dehydrogenase 3
Lycium chinense	DIABLO	diablo iap-binding mitochondrial protein
Lycium chinense	DLD	dihydrolipoamide dehydrogenase
Lycium chinense	DLK1	delta like non-canonical notch ligand 1
Lycium chinense	DMPK	dm1 protein kinase
Lycium chinense	DNAI1	dynein axonemal intermediate chain 1
Lycium chinense	DNMT1	dna methyltransferase 1
Lycium chinense	DNTT	dna nucleotidylexotransferase
Lycium chinense	DNTTIP2	deoxynucleotidyltransferase terminal interacting protein 2
Lycium chinense	DPP4	dipeptidyl peptidase 4
Lycium chinense	DRD2	dopamine receptor d2
Lycium chinense	DTNBP1	dystrobrevin binding protein 1
Lycium chinense	DYNC2H1	cytoplasmic dynein 2 heavy chain 1
Lycium chinense	E2F1	e2f transcription factor 1
Lycium chinense	ECH1	enoyl-coa hydratase 1
Lycium chinense	ECI2	delta(3)-delta(2)-enoyl-coa isomerase
Lycium chinense	EDN1	endothelin 1
Lycium chinense	EGF	epidermal growth factor
Lycium chinense	EGFR	epidermal growth factor receptor
Lycium chinense	EHHADH	3-hydroxyacyl-coa dehydrogenase
Lycium chinense	EIF2S1	eukaryotic translation initiation factor 2 subunit 1
Lycium chinense	EIF3F	eukaryotic translation initiation factor 3 subunit f
Lycium chinense	ELANE	elastase, neutrophil expressed
Lycium chinense	ELN	elastin
Lycium chinense	ELOVL1	elovl fatty acid elongase 1
Lycium chinense	ELOVL3	elongation of fatty acids protein 3
Lycium chinense	ELOVL5	elovl fatty acid elongase 5
Lycium chinense	ELOVL6	elovl fatty acid elongase 6
Lycium chinense	ELOVL7	elovl fatty acid elongase 7
Lycium chinense	EMP1	epithelial membrane protein 1
Lycium chinense	EMP2	epithelial membrane protein 2
Lycium chinense	ENDOV	endonuclease v
Lycium chinense	ENSP00000261789	transmembrane 9 superfamily member 1
Lycium chinense	ENSP00000459962	transient receptor potential cation channel subfamily v member 1
Lycium chinense	ENSP00000476535	adenylosuccinate lyase
Lycium chinense	EPHA5	eph receptor a5
Lycium chinense	EPHA7	eph receptor a7
Lycium chinense	EPHX1	microsomal epoxide hydrolase
Lycium chinense	EPX	peroxidase
Lycium chinense	ERH	enhancer of rudimentary homolog
Lycium chinense	ERN1	endoplasmic reticulum to nucleus signaling 1
Lycium chinense	ESR1	estrogen receptor 1
Lycium chinense	EXO1	exonuclease 1
Lycium chinense	F7	coagulation factor vii
Lycium chinense	F9	coagulation factor ix
Lycium chinense	FA2H	fatty acid 2-hydroxylase
Lycium chinense	FABP1	fatty acid binding protein 1
Lycium chinense	FABP3	fatty acid binding protein 3
Lycium chinense	FABP4	fatty acid binding protein 4
Lycium chinense	FADD	fas associated via death domain
Lycium chinense	FADS1	fatty acid desaturase 1
Lycium chinense	FADS2	fatty acid desaturase 2
Lycium chinense	FADS3	fatty acid desaturase 3
Lycium chinense	FAP	fibroblast activation protein alpha
Lycium chinense	FAR1	fatty acyl-coa reductase 1
Lycium chinense	FAR2	fatty acyl-coa reductase
Lycium chinense	FARSA	phenylalanine--trna ligase alpha subunit
Lycium chinense	FASN	fatty acid synthase
Lycium chinense	FAU	fau ubiquitin like and ribosomal protein s30 fusion
Lycium chinense	FBXL22	alpha-actinin, sarcomeric
Lycium chinense	FDFT1	farnesyl-diphosphate farnesyltransferase 1
Lycium chinense	FDPS	farnesyl pyrophosphate synthase
Lycium chinense	FDXACB1	ferredoxin
Lycium chinense	FDXR	ferredoxin reductase
Lycium chinense	FGF19	fibroblast growth factor 19
Lycium chinense	FGF21	fibroblast growth factor 21
Lycium chinense	FGF7	fibroblast growth factor 7
Lycium chinense	FNTB	protein farnesyltransferase
Lycium chinense	FOXK1	forkhead box k1
Lycium chinense	FOXM1	forkhead box m1
Lycium chinense	FOXO1	forkhead box o1
Lycium chinense	FPR1	formyl peptide receptor 1
Lycium chinense	FST	follistatin
Lycium chinense	FUT1	fucosyltransferase 1 (h blood group)
Lycium chinense	G6PC	glucose-6-phosphatase
Lycium chinense	G6PD	glucose-6-phosphate 1-dehydrogenase
Lycium chinense	GABARAP	gaba type a receptor-associated protein
Lycium chinense	GABBR1	gamma-aminobutyric acid type b receptor subunit 1
Lycium chinense	GADL1	aspartate 1-decarboxylase
Lycium chinense	GANC	alpha glucosidase
Lycium chinense	GAP43	growth associated protein 43
Lycium chinense	GAPDH	glyceraldehyde-3-phosphate dehydrogenase
Lycium chinense	GAST	gastrin
Lycium chinense	GATA6	regulator of gene activity
Lycium chinense	GCG	glucagon
Lycium chinense	GCK	glucokinase
Lycium chinense	GCLM	glutamate-cysteine ligase modifier subunit
Lycium chinense	GDF5	growth differentiation factor 5
Lycium chinense	GFAP	glial fibrillary acidic protein
Lycium chinense	GGPS1	farnesyl diphosphate synthase
Lycium chinense	GGTLC1	gamma-glutamyltransferase
Lycium chinense	GH2	growth hormone 2
Lycium chinense	GHRL	ghrelin and obestatin prepropeptide
Lycium chinense	GIP	gastric inhibitory polypeptide
Lycium chinense	GJA1	gap junction protein alpha 1
Lycium chinense	GJA3	gap junction protein alpha 3
Lycium chinense	GJA5	gap junction protein alpha 5
Lycium chinense	GJB1	gap junction protein beta 1
Lycium chinense	GJB6	gap junction protein beta 6
Lycium chinense	GJC1	gap junction protein gamma 1
Lycium chinense	GJD2	gap junction protein delta 2
Lycium chinense	GLB1	beta-galactosidase
Lycium chinense	GLI3	gli family zinc finger 3
Lycium chinense	GLO1	lactoylglutathione lyase
Lycium chinense	GLRB	glycine receptor beta
Lycium chinense	GLUD1	glutamate dehydrogenase
Lycium chinense	GLUL	glutamate-ammonia ligase
Lycium chinense	GMDS	gdp-mannose 4,6 dehydratase
Lycium chinense	GNAO1	guanine nucleotide-binding protein g(o) subunit alpha
Lycium chinense	GNB1
Lycium chinense	GNB2
Lycium chinense	GNB3
Lycium chinense	GNB4	guanine nucleotide-binding protein subunit beta
Lycium chinense	GNB5
Lycium chinense	GNG13
Lycium chinense	GNG2
Lycium chinense	GNG3
Lycium chinense	GNG4
Lycium chinense	GNG7
Lycium chinense	GNGT1
Lycium chinense	GNGT2
Lycium chinense	GNL2	g protein nucleolar 2
Lycium chinense	GNMT	glycine/sarcosine n-methyltransferase
Lycium chinense	GNPNAT1	phosphate acetyltransferase
Lycium chinense	GOLGA6A	golgin a6 family member a
Lycium chinense	GOLPH3	golgi phosphoprotein 3
Lycium chinense	GOT1L1	aspartate transaminase
Lycium chinense	GPBAR1	g protein-coupled bile acid receptor 1
Lycium chinense	GPD1	glycerol-3-phosphate dehydrogenase 1
Lycium chinense	GPD2	glycerol dehydrogenase
Lycium chinense	GPI	glucose-6-phosphate isomerase
Lycium chinense	GPR132	g protein-coupled receptor 132
Lycium chinense	GPR83	g protein-coupled receptor 83
Lycium chinense	GPRC5C	g protein-coupled receptor class c group 5 member a
Lycium chinense	GPT	glutamic--pyruvic transaminase
Lycium chinense	GPX8	glutathione peroxidase
Lycium chinense	GRB2	growth factor receptor bound protein 2
Lycium chinense	GRHPR	glyoxylate and hydroxypyruvate reductase
Lycium chinense	GRM3	metabotropic glutamate receptor
Lycium chinense	GRM6	adenylate cyclase
Lycium chinense	GRP	gastrin releasing peptide
Lycium chinense	GSR	glutathione-disulfide reductase
Lycium chinense	GSTK1	glutathione s-transferase kappa 1
Lycium chinense	GSTM1	glutathione s-transferase mu 1
Lycium chinense	GSTP1	glutathione s-transferase pi 1
Lycium chinense	GUCA2B	guanylate cyclase
Lycium chinense	GUSB	beta-glucuronidase
Lycium chinense	GYS2	starch synthase
Lycium chinense	HADH	3-hydroxybutyryl-coa dehydrogenase
Lycium chinense	HAGH	hydroxyacylglutathione hydrolase
Lycium chinense	HAT1	histone h3.3 type b
Lycium chinense	HBD	hemoglobin subunit delta
Lycium chinense	HEXDC	beta-n-acetylhexosaminidase
Lycium chinense	HIF1A	hypoxia-inducible factor 1
Lycium chinense	HK1	hexokinase
Lycium chinense	HMGA2	high mobility group at-hook 2
Lycium chinense	HMGB1	high mobility group box 1
Lycium chinense	HMGCR	3-hydroxy-3-methylglutaryl-coa reductase
Lycium chinense	HMOX1	heme oxygenase 1
Lycium chinense	HNMT	histamine n-methyltransferase
Lycium chinense	HOXB1	homeobox b1
Lycium chinense	HPSE	heparanase
Lycium chinense	HPX	hemopexin
Lycium chinense	HSD17B6	hydroxysteroid 17-beta dehydrogenase 6
Lycium chinense	HSF1	heat shock transcription factor 1
Lycium chinense	HTR2A	5-hydroxytryptamine receptor 2a
Lycium chinense	HTR4	5-hydroxytryptamine receptor 4
Lycium chinense	IAPP	islet amyloid polypeptide
Lycium chinense	ICAM1	intercellular adhesion molecule 1
Lycium chinense	IDH2	isocitrate dehydrogenase (nadp), mitochondrial
Lycium chinense	IDI2	isopentenyl-diphosphate delta-isomerase
Lycium chinense	IFNA1	interferon alpha 1
Lycium chinense	IFNG	interferon gamma
Lycium chinense	IFNLR1	interferon lambda receptor 1
Lycium chinense	IFRD2	interferon related developmental regulator 2
Lycium chinense	IFT172	intraflagellar transport 172
Lycium chinense	IGF1	insulin like growth factor 1
Lycium chinense	IGF2	insulin like growth factor 2
Lycium chinense	IKBKB	inhibitor of nuclear factor kappa b kinase subunit beta
Lycium chinense	IL10	interleukin 10
Lycium chinense	IL17A	interleukin 17a
Lycium chinense	IL18	interleukin 18
Lycium chinense	IL1B	interleukin 1 beta
Lycium chinense	IL2	interleukin 2
Lycium chinense	IL3	interleukin 3
Lycium chinense	IL4	interleukin 4
Lycium chinense	IL5	interleukin 5
Lycium chinense	IL6	interleukin 6
Lycium chinense	ILVBL	acetolactate synthase
Lycium chinense	IMPDH2	imp dehydrogenase
Lycium chinense	INS	insulin
Lycium chinense	INSL3	insulin like 3
Lycium chinense	INSR	insulin receptor
Lycium chinense	INTS4	rna, u1 small nuclear 4
Lycium chinense	IRS1	insulin receptor substrate 1
Lycium chinense	ISCU	iron-sulfur cluster assembly enzyme
Lycium chinense	ISG20	interferon stimulated exonuclease gene 20
Lycium chinense	ISX	intestine specific homeobox
Lycium chinense	ISYNA1	inositol-3-phosphate synthase 1
Lycium chinense	ITGAM	integrin subunit alpha m
Lycium chinense	JAK2	janus kinase 2
Lycium chinense	JSRP1	ryanodine receptor
Lycium chinense	JUN
Lycium chinense	KAT2A	histone acetyltransferase
Lycium chinense	KAT5	lysine acetyltransferase 5
Lycium chinense	KCNA4	potassium voltage-gated channel subfamily a member 4
Lycium chinense	KCNC3	potassium voltage-gated channel subfamily a member 3
Lycium chinense	KCNC4	potassium voltage-gated channel subfamily c member 4
Lycium chinense	KCNJ15	inwardly rectifying potassium channel 1
Lycium chinense	KEAP1	kelch like ech associated protein 1
Lycium chinense	KITLG	kit ligand
Lycium chinense	KLK11	kallikrein related peptidase 11
Lycium chinense	KLK4	kallikrein related peptidase 4
Lycium chinense	KNG1	kininogen 1
Lycium chinense	KRT12	keratin 12
Lycium chinense	KRT13	keratin 13
Lycium chinense	KRT14	keratin 14
Lycium chinense	KRT15	keratin 15
Lycium chinense	KRT3	keratin 3
Lycium chinense	L1CAM	l1 cell adhesion molecule
Lycium chinense	LACC1	laccase
Lycium chinense	LACTBL1	beta-lactamase
Lycium chinense	LAMB1	laminin subunit beta 1
Lycium chinense	LARS2	leucine--trna ligase
Lycium chinense	LCN9	lipocalin
Lycium chinense	LCP1	lymphocyte cytosolic protein 1
Lycium chinense	LDHA	lactate dehydrogenase a
Lycium chinense	LDHAL6A	l-lactate dehydrogenase
Lycium chinense	LDHB	lactate dehydrogenase b
Lycium chinense	LEP	leptin
Lycium chinense	LEPR	leptin receptor
Lycium chinense	LIG1	dna ligase 1
Lycium chinense	LIN9	lin-9 dream muvb core complex component
Lycium chinense	LIPA	sterol esterase
Lycium chinense	LIPC	triacylglycerol lipase
Lycium chinense	LIPE	hormone-sensitive lipase
Lycium chinense	LPA	lipoprotein(a)
Lycium chinense	LPAR2	phospholipase c
Lycium chinense	LPHN3	adhesion g protein-coupled receptor l3
Lycium chinense	LPL	lipoprotein lipase
Lycium chinense	LPO	lactoperoxidase
Lycium chinense	LRG1	leucine rich alpha-2-glycoprotein 1
Lycium chinense	LRRC8A	leucine rich repeat containing 8 vrac subunit a
Lycium chinense	LYZ	lysozyme
Lycium chinense	MAG	myelin associated glycoprotein
Lycium chinense	MAOA	monoamine oxidase a
Lycium chinense	MAOB	monoamine oxidase b
Lycium chinense	MAP2K4	mitogen-activated protein kinase kinase 4
Lycium chinense	MAP2K7	mitogen-activated protein kinase kinase 7
Lycium chinense	MAP3K10	mitogen-activated protein kinase
Lycium chinense	MAPK1	mitogen-activated protein kinase 1
Lycium chinense	MAPK14	mitogen-activated protein kinase 14
Lycium chinense	MAPK15	mitogen-activated protein kinase kinase kinase 15
Lycium chinense	MAPK3	mitogen-activated protein kinase 3
Lycium chinense	MAPK8	mitogen-activated protein kinase 8
Lycium chinense	MAPK9	mitogen-activated protein kinase 9
Lycium chinense	MARCKS	myristoylated alanine rich protein kinase c substrate
Lycium chinense	MARCKSL1	marcks like 1
Lycium chinense	MARVELD1	marvel domain containing 1
Lycium chinense	MAS1L	mas1 proto-oncogene like, g protein-coupled receptor
Lycium chinense	MAT1A	methionine adenosyltransferase 1a
Lycium chinense	MAT2B	methionine adenosyltransferase
Lycium chinense	MB	myoglobin
Lycium chinense	MB21D1	cyclic gmp-amp synthase
Lycium chinense	MBD2	methyl-cpg binding domain protein 2
Lycium chinense	MC1R	melanocortin 1 receptor
Lycium chinense	MCAT	malonyl-coa-acyl carrier protein transacylase
Lycium chinense	MDK	midkine
Lycium chinense	ME2	malate dehydrogenase
Lycium chinense	ME3	malic enzyme 3
Lycium chinense	MECR	acyl carrier protein
Lycium chinense	METTL2B	methyltransferase like 2b
Lycium chinense	MGAM	maltase-glucoamylase
Lycium chinense	MGEA5	o-glcnacase
Lycium chinense	MIF	l-dopachrome isomerase
Lycium chinense	MLANA	melan-a
Lycium chinense	MLN	motilin
Lycium chinense	MMP10	stromelysin 2
Lycium chinense	MOCOS	molybdenum cofactor sulfurase
Lycium chinense	MOXD1	monooxygenase 1
Lycium chinense	MPC2	mitochondrial pyruvate carrier 2
Lycium chinense	MPG	n-methylpurine dna glycosylase
Lycium chinense	MPI	mannose phosphate isomerase
Lycium chinense	MPO	myeloperoxidase
Lycium chinense	MSMP	microseminoprotein, prostate associated
Lycium chinense	MT-CO1	cytochrome c oxidase subunit 1
Lycium chinense	MT-ND6	nadh-ubiquinone oxidoreductase chain 6
Lycium chinense	MT2A	metallothionein-2
Lycium chinense	MTBP	mdm2 binding protein
Lycium chinense	MTDH	melanocyte inducing transcription factor
Lycium chinense	MTHFD1	methylenetetrahydrofolate dehydrogenase, cyclohydrolase and formyltetrahydrofolate synthetase 1
Lycium chinense	MTHFR	methylenetetrahydrofolate reductase
Lycium chinense	MTOR	mechanistic target of rapamycin kinase
Lycium chinense	MTR	methionine synthase
Lycium chinense	MTRR	[methionine synthase] reductase
Lycium chinense	MVD	diphosphomevalonate decarboxylase
Lycium chinense	MYBL1	myb proto-oncogene like 1
Lycium chinense	MYCL	myc proto-oncogene, bhlh transcription factor
Lycium chinense	MYL4	myosin light chain 4
Lycium chinense	MYLK	myosin light chain kinase
Lycium chinense	MYO9A	myosin atpase
Lycium chinense	MYSM1	histone h2a
Lycium chinense	NAPRT	nicotinate phosphoribosyltransferase
Lycium chinense	NCOR2	nuclear receptor corepressor 2
Lycium chinense	NDUFB4	nadh dehydrogenase
Lycium chinense	NFAT5	nuclear factor of activated t cells 5
Lycium chinense	NFE2L2	nuclear factor, erythroid 2 like 2
Lycium chinense	NFKB1	nuclear factor kappa b subunit 1
Lycium chinense	NFKBIA	nfkb inhibitor alpha
Lycium chinense	NGF	nerve growth factor
Lycium chinense	NKX6-2	nk6 homeobox 2
Lycium chinense	NME1	histidine kinase
Lycium chinense	NMT2	n-myristoyltransferase 2
Lycium chinense	NOS1	nitric oxide synthase 1
Lycium chinense	NOS2	nitric oxide synthase 2
Lycium chinense	NOS3	nitric oxide synthase 3
Lycium chinense	NOX4	nadph oxidase 4
Lycium chinense	NPFF	fmrfamide-related peptides
Lycium chinense	NPL	n-acetylneuraminate lyase
Lycium chinense	NPPB	natriuretic peptide b
Lycium chinense	NPR1	natriuretic peptide receptor 1
Lycium chinense	NQO1	nad(p)h quinone dehydrogenase 1
Lycium chinense	NR0B1	nuclear receptor subfamily 0 group b member 1
Lycium chinense	NR1H4	nuclear receptor subfamily 1 group h member 4
Lycium chinense	NRG1	neuregulin 1
Lycium chinense	NRK	nik related kinase
Lycium chinense	NTS	neurotensin
Lycium chinense	NTSR1	neurotensin receptor 1
Lycium chinense	NUCB2	nucleobindin 2
Lycium chinense	NUTF2	nuclear transport factor 2
Lycium chinense	OBP2A	odorant binding protein 2a
Lycium chinense	ODC1	ornithine decarboxylase
Lycium chinense	OLR1	oxidized low density lipoprotein receptor 1
Lycium chinense	OPRD1	opioid receptor delta 1
Lycium chinense	OPRM1	opioid receptor mu 1
Lycium chinense	OR1G1	olfactory receptor family 1 subfamily g member 1
Lycium chinense	OR2A42	olfactory receptor 2
Lycium chinense	OR3A1	olfactory receptor family 3 subfamily a member 1
Lycium chinense	OR7D4	olfactory receptor family 7 subfamily d member 4
Lycium chinense	OVOL3	transcriptional regulator ovo
Lycium chinense	P2RX1	purinergic receptor p2x 1
Lycium chinense	P2RX7	purinergic receptor p2x 7
Lycium chinense	PADI3	arginine deiminase
Lycium chinense	PAEP	progestagen associated endometrial protein
Lycium chinense	PANK1	pantothenate kinase
Lycium chinense	PANX1	pannexin 1
Lycium chinense	PAOX	polyamine oxidase
Lycium chinense	PARM1	prostate androgen-regulated mucin-like protein 1
Lycium chinense	PATE1	prostate and testis expressed 1
Lycium chinense	PC	pyruvate carboxylase
Lycium chinense	PCCA	propionyl-coa carboxylase
Lycium chinense	PCK1	phosphoenolpyruvate carboxykinase 1
Lycium chinense	PCNA	proliferating cell nuclear antigen
Lycium chinense	PCP4	calcium/calmodulin-dependent protein kinase
Lycium chinense	PCSK2	proprotein convertase subtilisin/kexin type 2
Lycium chinense	PCYT1A	choline-phosphate cytidylyltransferase
Lycium chinense	PDCD1	programmed cell death 1
Lycium chinense	PDE1C	phosphodiesterase 1c
Lycium chinense	PDE3B	phosphodiesterase i
Lycium chinense	PDE6B	phosphodiesterase 6b
Lycium chinense	PDK1	pyruvate dehydrogenase kinase 1
Lycium chinense	PDK2	pyruvate dehydrogenase kinase 2
Lycium chinense	PDK4	pyruvate dehydrogenase (acetyl-transferring)
Lycium chinense	PDPK1	protein kinase c
Lycium chinense	PDX1	pancreatic and duodenal homeobox 1
Lycium chinense	PDYN	prodynorphin
Lycium chinense	PEMT	phosphatidylethanolamine n-methyltransferase
Lycium chinense	PEX14	peroxisomal biogenesis factor 14
Lycium chinense	PFDN5	prefoldin subunit 5
Lycium chinense	PGA5	pepsin a
Lycium chinense	PGD	phosphogluconate dehydrogenase
Lycium chinense	PGK1	phosphoglycerate kinase 1
Lycium chinense	PGK2	phosphoglycerate kinase
Lycium chinense	PGM2	phosphopentomutase
Lycium chinense	PGR	progesterone receptor
Lycium chinense	PI3	pancreatic elastase
Lycium chinense	PIGB	gpi mannosyltransferase 3
Lycium chinense	PIK3CA
Lycium chinense	PIK3R1
Lycium chinense	PIKFYVE	phosphatidylinositol 3-kinase
Lycium chinense	PIWIL2	piwi like rna-mediated gene silencing 2
Lycium chinense	PKIG	camp-dependent protein kinase
Lycium chinense	PKLR	pyruvate kinase
Lycium chinense	PLAU	plasminogen activator, urokinase
Lycium chinense	PLBD2	phospholipase a(2)
Lycium chinense	PLCXD1	phospholipase a(1)
Lycium chinense	PLD5	phospholipase d
Lycium chinense	PLEKHB1	pleckstrin homology domain containing b1
Lycium chinense	PLG	plasminogen
Lycium chinense	PLIN2	perilipin 2
Lycium chinense	PLOD2	procollagen-lysine,2-oxoglutarate 5-dioxygenase 2
Lycium chinense	PLS1	plastin 1
Lycium chinense	PMEL	premelanosome protein
Lycium chinense	PMP2	peripheral myelin protein 2
Lycium chinense	PMVK	phosphomevalonate kinase
Lycium chinense	PNLIP	pancreatic lipase
Lycium chinense	PNPLA4	patatin like phospholipase domain containing 4
Lycium chinense	PNPLA6	patatin like phospholipase domain containing 6
Lycium chinense	POLL	dna polymerase lambda
Lycium chinense	POLR2A	rna polymerase ii subunit a
Lycium chinense	POMC	proopiomelanocortin
Lycium chinense	POR	cytochrome p450 oxidoreductase
Lycium chinense	POU5F1	pou class 5 homeobox 1
Lycium chinense	PPA1	inorganic pyrophosphatase 1
Lycium chinense	PPARA	peroxisome proliferator activated receptor alpha
Lycium chinense	PPARG	peroxisome proliferator activated receptor gamma
Lycium chinense	PPARGC1A	pparg coactivator 1 alpha
Lycium chinense	PPAT	phosphoribosyl pyrophosphate amidotransferase
Lycium chinense	PPBP	neutrophilic granule protein
Lycium chinense	PPP1R17	protein phosphatase 1 regulatory subunit 17
Lycium chinense	PPP1R36	protein phosphatase 1 regulatory subunit 36
Lycium chinense	PPY	pancreatic polypeptide
Lycium chinense	PRKCQ	protein kinase c theta
Lycium chinense	PRL	prolactin
Lycium chinense	PROS1	protein s
Lycium chinense	PRR7	proline rich 7, synaptic
Lycium chinense	PRSS8	serine protease 8
Lycium chinense	PRTN3	proteinase 3
Lycium chinense	PSEN1	presenilin 1
Lycium chinense	PSMG2	proteasome subunit alpha
Lycium chinense	PTGR1	prostaglandin reductase 1
Lycium chinense	PTGS1	prostaglandin-endoperoxide synthase 1
Lycium chinense	PTGS2	prostaglandin-endoperoxide synthase 2
Lycium chinense	PTK2	focal adhesion kinase
Lycium chinense	PTPN1	tyrosine-protein phosphatase 1
Lycium chinense	PTPRF	protein tyrosine phosphatase receptor type f
Lycium chinense	PYCARD	caspase a
Lycium chinense	PYGB	glycogen phosphorylase
Lycium chinense	PYY	peptide yy
Lycium chinense	QDPR	dihydropteridine reductase
Lycium chinense	RAC1	rac family small gtpase 1
Lycium chinense	RAC2	rac family small gtpase 2
Lycium chinense	RBBP7	histone deacetylase
Lycium chinense	RBL2	rb transcriptional corepressor like 2
Lycium chinense	RBP1	retinol binding protein 1
Lycium chinense	RCVRN	recoverin
Lycium chinense	REN	renin
Lycium chinense	RETN	resistin
Lycium chinense	RFX2	regulatory factor x2
Lycium chinense	RGN	gluconolactonase
Lycium chinense	RGS18	g protein alpha q subunit
Lycium chinense	RGS2	regulator of g protein signaling 2
Lycium chinense	RHO	rhodopsin
Lycium chinense	RHOD	ras homolog family member d
Lycium chinense	RNASE3	ribonuclease a family member 3
Lycium chinense	RNASE9	pancreatic ribonuclease
Lycium chinense	RNF169	brca1 dna repair associated
Lycium chinense	RNF213	ring finger protein 213
Lycium chinense	RPA2	replication factor a protein 2
Lycium chinense	RPE	ribulose-5-phosphate-3-epimerase
Lycium chinense	RPE65	photoreceptor dehydrogenase
Lycium chinense	RPS18	40s ribosomal protein s18
Lycium chinense	RPS27A
Lycium chinense	RPS6	ribosomal protein s6
Lycium chinense	RPS6KA2	ribosomal protein s6 kinase a2
Lycium chinense	RPS7	ribosomal protein s7
Lycium chinense	RRP1B	ribosome biogenesis regulator 1 homolog
Lycium chinense	RSC1A1	regulator of solute carriers 1
Lycium chinense	RTBDN	riboflavin-binding protein
Lycium chinense	RTCA	rna 3'-terminal phosphate cyclase
Lycium chinense	SAT1	polyamine transporter 1
Lycium chinense	SCAF11	sr-related ctd associated factor 11
Lycium chinense	SCARB1	scavenger receptor class b member 1
Lycium chinense	SCD	stearoyl-coa desaturase
Lycium chinense	SCD5	stearoyl-coa 9-desaturase
Lycium chinense	SCGB1A1	secretoglobin family 1a member 1
Lycium chinense	SCGB1D1	secretoglobin family 1d member 1
Lycium chinense	SCN5A	sodium voltage-gated channel alpha subunit 5
Lycium chinense	SCN8A	sodium voltage-gated channel alpha subunit 8
Lycium chinense	SCP2	non-specific lipid-transfer protein
Lycium chinense	SCT	secretin
Lycium chinense	SDF2L1	stromal cell derived factor 2 like 1
Lycium chinense	SELT	selenoprotein t
Lycium chinense	SERPINB1	serpin family b member 1
Lycium chinense	SERPINB3	papain-like
Lycium chinense	SERPINE1	serpin family e member 1
Lycium chinense	SERPING1	serpin family g member 1
Lycium chinense	SFTPB	surfactant protein b
Lycium chinense	SFTPC	surfactant protein c
Lycium chinense	SGCB	sarcoglycan beta
Lycium chinense	SGMS1	sphingomyelin synthase 1
Lycium chinense	SHBG	sex hormone binding globulin
Lycium chinense	SHMT1	glycine hydroxymethyltransferase
Lycium chinense	SI	alpha-glucosidase
Lycium chinense	SIGLEC12	sialic acid binding ig like lectin 12
Lycium chinense	SIRT1	sirtuin 1
Lycium chinense	SKP2	s-phase kinase associated protein 2
Lycium chinense	SLC10A2	solute carrier family 10 member 2
Lycium chinense	SLC11A1	solute carrier family 11 member 1
Lycium chinense	SLC16A7	monocarboxylic acid transporter
Lycium chinense	SLC1A1	high affinity cysteine transporter
Lycium chinense	SLC1A2	solute carrier family 1 member 2
Lycium chinense	SLC22A3	solute carrier family 22 member 3
Lycium chinense	SLC22A5	solute carrier family 22 member 5
Lycium chinense	SLC26A6	solute carrier family 26 member 6
Lycium chinense	SLC27A1	solute carrier family 27 member 1
Lycium chinense	SLC27A2	long-chain-fatty-acid--coa ligase
Lycium chinense	SLC27A6	solute carrier family 27 member 6
Lycium chinense	SLC37A4	solute carrier family 37 member 4
Lycium chinense	SLC38A5	solute carrier family 38 member 5
Lycium chinense	SLC3A1	solute carrier family 3 member 1
Lycium chinense	SLC5A4	solute carrier family 5 member 4
Lycium chinense	SLC6A1	solute carrier family 6 member 1
Lycium chinense	SLC6A11	solute carrier family 6 member 11
Lycium chinense	SLC6A12	solute carrier family 6 member 12
Lycium chinense	SLC6A13	solute carrier family 6 member 13
Lycium chinense	SLC6A3	solute carrier family 6 member 3
Lycium chinense	SLC6A6	solute carrier family 6 member 6
Lycium chinense	SLC6A8	solute carrier family 6 member 8
Lycium chinense	SLCO1A2	solute carrier organic anion transporter family member 1a2
Lycium chinense	SLN	sarcolipin
Lycium chinense	SMOX	aldehyde oxidase 3
Lycium chinense	SNCA	synuclein alpha
Lycium chinense	SNRK	snf related kinase
Lycium chinense	SNRPF	rna, u1 small nuclear 3
Lycium chinense	SNX27	internal protein i
Lycium chinense	SNX3	sorting nexin-3
Lycium chinense	SOAT2	sterol o-acyltransferase
Lycium chinense	SOD1	superoxide dismutase 1
Lycium chinense	SOD2	superoxide dismutase 2
Lycium chinense	SORD	l-iditol 2-dehydrogenase
Lycium chinense	SP1	sp1 transcription factor
Lycium chinense	SPX	spexin hormone
Lycium chinense	SST	somatostatin
Lycium chinense	STAT3	signal transducer and activator of transcription 3
Lycium chinense	SULT1A1	sulfotransferase family 1a member 1
Lycium chinense	SULT1A3	sulfotransferase family 1a member 3
Lycium chinense	SULT1C3	sulfotransferase family 1c member 3
Lycium chinense	SUMF1	sulfatase modifying factor 1
Lycium chinense	SYK	spleen associated tyrosine kinase
Lycium chinense	SYT1	p65
Lycium chinense	TAC1	tachykinin precursor 1
Lycium chinense	TAS1R3	taste 1 receptor member 3
Lycium chinense	TAS2R16	taste 2 receptor member 16
Lycium chinense	TAS2R41	taste 2 receptor member 41
Lycium chinense	TBC1D1	tbc1 domain family member 1
Lycium chinense	TBXAS1	thromboxane-a synthase
Lycium chinense	TECR	very-long-chain enoyl-coa reductase
Lycium chinense	TENM1	teneurin-1
Lycium chinense	TF	transferrin
Lycium chinense	TFEB	transcription factor eb
Lycium chinense	TFRC	transferrin receptor
Lycium chinense	TGFB1	transforming growth factor beta 1
Lycium chinense	TGIF1	tgfb induced factor homeobox 1
Lycium chinense	TH	tyrosine hydroxylase
Lycium chinense	TIMP1	timp metallopeptidase inhibitor 1
Lycium chinense	TIPARP	poly (adp-ribose) polymerase
Lycium chinense	TK1	thymidine kinase 1
Lycium chinense	TLR4	toll like receptor 4
Lycium chinense	TM2D1	tm2 domain containing 1
Lycium chinense	TMEM37	transmembrane protein 37
Lycium chinense	TNF
Lycium chinense	TNFRSF1B	tnf receptor superfamily member 1b
Lycium chinense	TNK1	tyrosine kinase non receptor 1
Lycium chinense	TOP1	dna topoisomerase i
Lycium chinense	TOP2B	dna topoisomerase
Lycium chinense	TP53	tumor protein p53
Lycium chinense	TPI1	triose-phosphate isomerase
Lycium chinense	TPM1	tropomyosin 1
Lycium chinense	TPM3	tropomyosin 3
Lycium chinense	TPM4	tropomyosin 4
Lycium chinense	TREH	trehalase
Lycium chinense	TRPM1	transient receptor potential cation channel subfamily a member 1
Lycium chinense	TRPV4	transient receptor potential cation channel subfamily v member 4
Lycium chinense	TTC37	tetratricopeptide repeat domain 37
Lycium chinense	TTN	titin
Lycium chinense	TXN	thioredoxin
Lycium chinense	TXN2	thioredoxin 2
Lycium chinense	TXNL4A	thioredoxin like 4a
Lycium chinense	TXNRD1	thioredoxin reductase 1
Lycium chinense	TYR	tyrosinase
Lycium chinense	TYRP1	tyrosinase related protein 1
Lycium chinense	UAP1	udp-n-acetylglucosamine pyrophosphorylase 1
Lycium chinense	UBA52
Lycium chinense	UBB	ubiquitin b
Lycium chinense	UBC
Lycium chinense	UCP1	uncoupling protein 1
Lycium chinense	UCP2	uncoupling protein 2
Lycium chinense	UCP3	uncoupling protein 3
Lycium chinense	UGT1A3	udp glucuronosyltransferase family 1 member a3
Lycium chinense	UGT1A4	udp glucuronosyltransferase family 1 member a4
Lycium chinense	UGT1A6	udp glucuronosyltransferase family 1 member a6
Lycium chinense	UGT1A7	udp glucuronosyltransferase family 1 member a7
Lycium chinense	UGT1A8	udp glucuronosyltransferase family 1 member a1
Lycium chinense	UGT2A3	glucuronosyltransferase
Lycium chinense	UGT2B15	udp glucuronosyltransferase family 2 member b15
Lycium chinense	UGT2B17	udp glucuronosyltransferase family 2 member b17
Lycium chinense	UGT2B4	udp glucuronosyltransferase family 2 member b4
Lycium chinense	UGT2B7	udp glucuronosyltransferase family 2 member b7
Lycium chinense	URGCP	upregulator of cell proliferation
Lycium chinense	VDAC2	voltage-dependent anion-selective channel
Lycium chinense	VEGFA	vascular endothelial growth factor a
Lycium chinense	WDR20	wd repeat domain 20
Lycium chinense	XBP1	x-box binding protein 1
Lycium chinense	XDH	xanthine dehydrogenase
Lycium chinense	XIAP	x-linked inhibitor of apoptosis
Lycium chinense	YME1L1	yme1 like 1 atpase
Lycium chinense	ZNF174	zinc finger protein 174
Lycium chinense	ZNF365	zinc finger protein 365
Lycium chinense	ZNF79	zinc finger protein 79
Eucommia ulmoides	NFATC1	nuclear factor of activated t cells 1
Eucommia ulmoides	C20orf85	chromosome 20 open reading frame 85
Eucommia ulmoides	ACOXL	acyl-coa oxidase
Eucommia ulmoides	IL6	interleukin 6
Eucommia ulmoides	FFAR4	free fatty acid receptor 4
Eucommia ulmoides	MAN2B2	alpha-mannosidase
Eucommia ulmoides	HADH	hydroxyacyl-coa dehydrogenase
Eucommia ulmoides	XBP1	x-box binding protein 1
Eucommia ulmoides	IBSP	integrin binding sialoprotein
Eucommia ulmoides	OLR1	oxidized low density lipoprotein receptor 1
Eucommia ulmoides	ABCA1	atp binding cassette subfamily a member 1
Eucommia ulmoides	GGTLC1	gamma-glutamyltransferase
Eucommia ulmoides	FOXO3	forkhead box o3
Eucommia ulmoides	SPPL2A	signal peptidase ii
Eucommia ulmoides	TP53	p53
Eucommia ulmoides	HMOX1	heme oxygenase 1
Eucommia ulmoides	FOXO1	forkhead box o1
Eucommia ulmoides	ABCA3	atp binding cassette subfamily a member 3
Eucommia ulmoides	HMGCR	3-hydroxy-3-methylglutaryl-coa reductase
Eucommia ulmoides	BEX2	bcl2 apoptosis regulator
Eucommia ulmoides	PGA5	pepsin a
Eucommia ulmoides	NPY	neuropeptide y
Eucommia ulmoides	G6PD	glucose-6-phosphate dehydrogenase
Eucommia ulmoides	CLDN5	claudin 5
Eucommia ulmoides	TH	tyrosine hydroxylase
Eucommia ulmoides	CAV1	caveolin-1
Eucommia ulmoides	PRKCA	protein kinase c alpha
Eucommia ulmoides	CCS	superoxide dismutase
Eucommia ulmoides	IGFBP7	set domain binding factor
Eucommia ulmoides	LIPE	hormone-sensitive lipase
Eucommia ulmoides	GLS	glutaminase
Eucommia ulmoides	ARSI	arylsulfatase
Eucommia ulmoides	PPARG	glucose oxidase
Eucommia ulmoides	UGT2A3	glucuronosyltransferase
Eucommia ulmoides	EDN1	endothelin 1
Eucommia ulmoides	RNASE3	ribonuclease a family member 3
Eucommia ulmoides	CCK	cholecystokinin
Eucommia ulmoides	PTGR1	prostaglandin reductase 1
Eucommia ulmoides	AHR	aryl hydrocarbon receptor
Eucommia ulmoides	MAP3K10	mitogen-activated protein kinase
Eucommia ulmoides	ATG7	autophagy related 7
Eucommia ulmoides	PTCH1	patched 1
Eucommia ulmoides	ATG5	autophagy related 5
Eucommia ulmoides	FOXM1	forkhead box m1
Eucommia ulmoides	APTX	dna ligase b
Eucommia ulmoides	NQO1	nad(p)h quinone dehydrogenase 1
Eucommia ulmoides	SLN	sarcolipin
Eucommia ulmoides	PYCARD	pyd and card domain containing
Eucommia ulmoides	PKIG	camp-dependent protein kinase
Eucommia ulmoides	BCHE	butyrylcholinesterase
Eucommia ulmoides	LMNB1	lamin b1
Eucommia ulmoides	SOAT2	sterol o-acyltransferase
Eucommia ulmoides	GGT7	glutathione hydrolase
Eucommia ulmoides	SI	alpha-glucosidase
Eucommia ulmoides	LDHA	lactate dehydrogenase a
Eucommia ulmoides	SLC1A1	excitatory amino acid transporter
Eucommia ulmoides	CD40LG	tumor necrosis factor
Eucommia ulmoides	ALOX12	arachidonate 12-lipoxygenase
Eucommia ulmoides	MME	neprilysin
Eucommia ulmoides	LPL	lipoprotein lipase
Eucommia ulmoides	SST	somatostatin
Eucommia ulmoides	GAD2	glutamate decarboxylase 2
Eucommia ulmoides	NFE2L2	nuclear factor, erythroid 2 like 2
Eucommia ulmoides	TREH	trehalase
Eucommia ulmoides	WNT9B	wnt family member 9b
Eucommia ulmoides	PRKCQ	protein kinase c theta
Eucommia ulmoides	G6PC	glucose-6-phosphatase
Eucommia ulmoides	GANC	alpha glucosidase
Eucommia ulmoides	EPX	peroxidase
Eucommia ulmoides	CYP2C8	cytochrome p450 family 2 subfamily c member 8
Eucommia ulmoides	MTOR	mechanistic target of rapamycin kinase
Eucommia ulmoides	VIM	vimentin
Eucommia ulmoides	CYP51A1	lanosterol 14-alpha demethylase
Eucommia ulmoides	SFTPB	surfactant protein b
Eucommia ulmoides	SFTPC	surfactant protein c
Eucommia ulmoides	MAPK15	mitogen-activated protein kinase 15
Eucommia ulmoides	CHI3L1	chitinase
Eucommia ulmoides	MAPK14	mitogen-activated protein kinase 14
Eucommia ulmoides	GLP1R	glucagon like peptide 1 receptor
Eucommia ulmoides	COL2A1	collagen type ii alpha 1 chain
Eucommia ulmoides	TGFB1	transforming growth factor beta 1
Eucommia ulmoides	PTGES3	prostaglandin e synthase 3
Eucommia ulmoides	LIPC	triacylglycerol lipase
Eucommia ulmoides	LYPLA1	lysophospholipase 1
Eucommia ulmoides	NCOA6	nuclear receptor coactivator 6
Eucommia ulmoides	CDH2	cadherin 2
Eucommia ulmoides	CDH1	cadherin 1
Eucommia ulmoides	EIF4EBP1	eukaryotic translation initiation factor 4e binding protein 1
Eucommia ulmoides	FSHR	follicle stimulating hormone receptor
Eucommia ulmoides	LIG1	dna ligase 1
Eucommia ulmoides	AASS	aminoadipate-semialdehyde synthase
Eucommia ulmoides	PCNA	proliferating cell nuclear antigen
Eucommia ulmoides	GFAP	glial fibrillary acidic protein
Eucommia ulmoides	TBC1D8	tbc1 domain family member 8
Eucommia ulmoides	PARP1	poly (adp-ribose) polymerase 1
Eucommia ulmoides	NUCB2	nucleobindin 2
Eucommia ulmoides	GPBAR1	g protein-coupled bile acid receptor 1
Eucommia ulmoides	CCL5	c-c motif chemokine ligand 5
Eucommia ulmoides	RNF20	ring finger protein 20
Eucommia ulmoides	CCL2	c-c motif chemokine ligand 2
Eucommia ulmoides	CD36	cd36 molecule
Eucommia ulmoides	NOX4	nadph oxidase 4
Eucommia ulmoides	SLC37A4	solute carrier family 37 member 4
Eucommia ulmoides	GSR	glutathione-disulfide reductase
Eucommia ulmoides	PPARGC1A	pparg coactivator 1 alpha
Eucommia ulmoides	CXCL10	c-x-c motif chemokine ligand 10
Eucommia ulmoides	CXCL12	c-x-c motif chemokine ligand 12
Eucommia ulmoides	GDNF	glial cell derived neurotrophic factor
Eucommia ulmoides	ACPP	acid phosphatase
Eucommia ulmoides	GAPDH	glyceraldehyde-3-phosphate dehydrogenase
Eucommia ulmoides	MOG	myelin oligodendrocyte glycoprotein
Eucommia ulmoides	SLC27A2	long-chain-fatty-acid--coa ligase
Eucommia ulmoides	SIRT1	sirtuin 1
Eucommia ulmoides	ACSL1	acyl-coa synthetase long chain family member 1
Eucommia ulmoides	PRL	prolactin
Eucommia ulmoides	ACSL6	acyl-coa synthetase long chain family member 6
Eucommia ulmoides	SIRT3	sirtuin 3
Eucommia ulmoides	ARTN	artemin
Eucommia ulmoides	TJP3	tight junction protein 3
Eucommia ulmoides	TOP1	dna topoisomerase i
Eucommia ulmoides	TJP1	tight junction protein 1
Eucommia ulmoides	TJP2	tight junction protein 2
Eucommia ulmoides	ATP2B1	atpase plasma membrane ca2+ transporting 1
Eucommia ulmoides	GRM6	adenylate cyclase
Eucommia ulmoides	MAPK8	mitogen-activated protein kinase 8
Eucommia ulmoides	GUCA2B	guanylate cyclase
Eucommia ulmoides	ART1	nad(+) adp-ribosyltransferase
Eucommia ulmoides	ALOX15	arachidonate 15-lipoxygenase
Eucommia ulmoides	GHRL	ghrelin and obestatin prepropeptide
Eucommia ulmoides	GTF2H1	general transcription factor iih subunit 1
Eucommia ulmoides	MAPK1	mitogen-activated protein kinase 1
Eucommia ulmoides	MAPK3	mitogen-activated protein kinase 3
Eucommia ulmoides	INSR	insulin receptor
Eucommia ulmoides	ABCG8	atp binding cassette subfamily g member 8
Eucommia ulmoides	LPAR2	phospholipase c
Eucommia ulmoides	MARVELD1	marvel domain containing 1
Eucommia ulmoides	PLD5	phospholipase d
Eucommia ulmoides	ABCG5	atp binding cassette subfamily g member 5
Eucommia ulmoides	TK1	thymidine kinase
Eucommia ulmoides	DHCR7	7-dehydrocholesterol reductase
Eucommia ulmoides	GJA1	gap junction protein alpha 1
Eucommia ulmoides	AHSG	alpha 2-hs glycoprotein
Eucommia ulmoides	TF	transferrin
Eucommia ulmoides	AGPAT4	phosphate acyltransferase
Eucommia ulmoides	ACSS2	acyl-coa synthetase short chain family member 2
Eucommia ulmoides	SHH	sonic hedgehog signaling molecule
Eucommia ulmoides	KRR1	krr1 small subunit processome component homolog
Eucommia ulmoides	ALOX5	arachidonate 5-lipoxygenase
Eucommia ulmoides	JAK1	janus kinase 1
Eucommia ulmoides	RHO	rhodopsin
Eucommia ulmoides	CDKN1A	cyclin dependent kinase inhibitor 1a
Eucommia ulmoides	STAT1	signal transducer and activator of transcription 1
Eucommia ulmoides	PLIN2	perilipin 2
Eucommia ulmoides	PCSK1	proprotein convertase subtilisin/kexin type 1
Eucommia ulmoides	EPHX2	epoxide hydrolase 2
Eucommia ulmoides	HMGCS1	hydroxymethylglutaryl-coa synthase
Eucommia ulmoides	MOCOS	xanthine oxidase
Eucommia ulmoides	ACP5	acid phosphatase 5, tartrate resistant
Eucommia ulmoides	SYP	synaptophysin
Eucommia ulmoides	TMEM37	transmembrane protein 37
Eucommia ulmoides	ZBTB10	zinc finger and btb domain containing 10
Eucommia ulmoides	ELOVL2	elovl fatty acid elongase 2
Eucommia ulmoides	PTEN	phosphatase and tensin homolog
Eucommia ulmoides	SCD	stearoyl-coa desaturase
Eucommia ulmoides	NDUFB4	nadh dehydrogenase
Eucommia ulmoides	TNFSF11	tnf superfamily member 11
Eucommia ulmoides	PMVK	phosphomevalonate kinase
Eucommia ulmoides	LEP	leptin
Eucommia ulmoides	ACAA2	thiolase
Eucommia ulmoides	ELOVL6	elovl fatty acid elongase 6
Eucommia ulmoides	ELOVL5	elovl fatty acid elongase 5
Eucommia ulmoides	CDKN2A	cyclin dependent kinase inhibitor 2a
Eucommia ulmoides	PDK4	pyruvate dehydrogenase (acetyl-transferring)
Eucommia ulmoides	PDK1	pyruvate dehydrogenase kinase 1
Eucommia ulmoides	ABCB1	atp binding cassette subfamily b member 1
Eucommia ulmoides	FDPS	farnesyl pyrophosphate synthase
Eucommia ulmoides	DLD	dihydrolipoyl dehydrogenase, mitochondrial
Eucommia ulmoides	GGPS1	geranylgeranyl pyrophosphate synthase
Eucommia ulmoides	SOD1	superoxide dismutase 1
Eucommia ulmoides	CACNA1I	calcium voltage-gated channel subunit alpha1 i
Eucommia ulmoides	SOD2	superoxide dismutase 2
Eucommia ulmoides	ARG1	arginase 1
Eucommia ulmoides	FABP4	fatty acid binding protein 4
Eucommia ulmoides	GATA3	gata binding protein 3
Eucommia ulmoides	NFKB1	nuclear factor kappa b subunit 1
Eucommia ulmoides	FABP1	fatty acid binding protein 1
Eucommia ulmoides	HSPB1	heat shock protein
Eucommia ulmoides	PROM1	prominin 1
Eucommia ulmoides	RECQL4	recq like helicase 4
Eucommia ulmoides	FABP3	fatty acid binding protein 3
Eucommia ulmoides	FABP6	fatty acid binding protein 6
Eucommia ulmoides	FABP5	fatty acid binding protein 5
Eucommia ulmoides	ASPG	lysophospholipase
Eucommia ulmoides	F11	coagulation factor xi
Eucommia ulmoides	NGF	nerve growth factor
Eucommia ulmoides	ESR2	estrogen receptor 2
Eucommia ulmoides	FOXG1	qin
Eucommia ulmoides	HMGB1	high mobility group box 1
Eucommia ulmoides	IGF2BP2	insulin like growth factor 2 mrna binding protein 2
Eucommia ulmoides	TOP2B	dna topoisomerase
Eucommia ulmoides	SLC27A1	solute carrier family 27 member 1
Eucommia ulmoides	TBXAS1	thromboxane-a synthase
Eucommia ulmoides	PCSK9	proprotein convertase subtilisin/kexin type 9
Eucommia ulmoides	GAP43	growth associated protein 43
Eucommia ulmoides	SCGB1D1	secretoglobin family 1d member 1
Eucommia ulmoides	EGFR	epidermal growth factor receptor
Eucommia ulmoides	MAP3K7	mitogen-activated protein kinase kinase kinase 7
Eucommia ulmoides	TYR	tyrosinase
Eucommia ulmoides	APOA1	apolipoprotein a1
Eucommia ulmoides	ISYNA1	inositol-3-phosphate synthase
Eucommia ulmoides	BECN1	beclin 1
Eucommia ulmoides	JAK2	janus kinase 2
Eucommia ulmoides	GPT	glutamic--pyruvic transaminase
Eucommia ulmoides	AMY2A	alpha-amylase
Eucommia ulmoides	ACOT4	acyl-coa hydrolase
Eucommia ulmoides	FASLG	fas ligand
Eucommia ulmoides	GHSR	growth hormone secretagogue receptor
Eucommia ulmoides	EN2	engrailed homeobox 2
Eucommia ulmoides	EN1	engrailed homeobox 1
Eucommia ulmoides	NR1H4	nuclear receptor subfamily 1 group h member 4
Eucommia ulmoides	SLC17A7	solute carrier family 17 member 7
Eucommia ulmoides	MFN2	mitofusin 2
Eucommia ulmoides	CASP1	caspase 1
Eucommia ulmoides	TFEB	transcription factor eb
Eucommia ulmoides	EZR	ezrin
Eucommia ulmoides	CASP3	caspase-3
Eucommia ulmoides	CCR5	c-c motif chemokine receptor 5
Eucommia ulmoides	CASP8	caspase 8
Eucommia ulmoides	DGAT2	diacylglycerol o-acyltransferase 2
Eucommia ulmoides	PCBP1	poly(rc) binding protein 1
Eucommia ulmoides	CASP9	caspase 9
Eucommia ulmoides	DGAT1	diacylglycerol o-acyltransferase 1
Eucommia ulmoides	MECR	acyl carrier protein
Eucommia ulmoides	AR	androgen receptor
Eucommia ulmoides	GCLC	glutamate-cysteine ligase catalytic subunit
Eucommia ulmoides	ACTN1	actinin alpha 1
Eucommia ulmoides	KAT5	lysine acetyltransferase 5
Eucommia ulmoides	MMP2	matrix metallopeptidase 2
Eucommia ulmoides	MMP9	matrix metallopeptidase 9
Eucommia ulmoides	CXCR5	c-x-c motif chemokine receptor 5
Eucommia ulmoides	CXCR4	c-x-c motif chemokine receptor 4
Eucommia ulmoides	ELANE	elastase, neutrophil expressed
Eucommia ulmoides	MLN	motilin
Eucommia ulmoides	HK1	hexokinase
[truncated: 304 more rows]

## Sheet: Table S3
Supplementary Table S3. Osteoporosis-related genes from GeneCards, MalaCards and DisGeNet databases.
Database	Gene Symbol	Description	Category	Gifts	GC Id	Relevance score	GeneCards Link
GeneCards	LRP5	LDL Receptor Related Protein 5	Protein Coding	48	GC11P068298	74.94	https://www.genecards.org/cgi-bin/carddisp.pl?gene=LRP5
	SLC34A1	Solute Carrier Family 34 Member 1	Protein Coding	44	GC05P177380	64.96	https://www.genecards.org/cgi-bin/carddisp.pl?gene=SLC34A1
	COL1A1	Collagen Type I Alpha 1 Chain	Protein Coding	50	GC17M050183	64.9	https://www.genecards.org/cgi-bin/carddisp.pl?gene=COL1A1
	TNFRSF11B	TNF Receptor Superfamily Member 11b	Protein Coding	47	GC08M118923	53.19	https://www.genecards.org/cgi-bin/carddisp.pl?gene=TNFRSF11B
	COL1A2	Collagen Type I Alpha 2 Chain	Protein Coding	47	GC07P094394	50.76	https://www.genecards.org/cgi-bin/carddisp.pl?gene=COL1A2
	ESR1	Estrogen Receptor 1	Protein Coding	53	GC06P151656	49.49	https://www.genecards.org/cgi-bin/carddisp.pl?gene=ESR1
	IGF1	Insulin Like Growth Factor 1	Protein Coding	50	GC12M102395	47.81	https://www.genecards.org/cgi-bin/carddisp.pl?gene=IGF1
	WNT1	Wnt Family Member 1	Protein Coding	46	GC12P049053	46.74	https://www.genecards.org/cgi-bin/carddisp.pl?gene=WNT1
	RUNX2	RUNX Family Transcription Factor 2	Protein Coding	47	GC06P047549	45.95	https://www.genecards.org/cgi-bin/carddisp.pl?gene=RUNX2
	SLC9A3R1	SLC9A3 Regulator 1	Protein Coding	44	GC17P074749	42.4	https://www.genecards.org/cgi-bin/carddisp.pl?gene=SLC9A3R1
	CALCA	Calcitonin Related Polypeptide Alpha	Protein Coding	43	GC11M014945	41.44	https://www.genecards.org/cgi-bin/carddisp.pl?gene=CALCA
	CALCR	Calcitonin Receptor	Protein Coding	48	GC07M093424	40.36	https://www.genecards.org/cgi-bin/carddisp.pl?gene=CALCR
	DKK1	Dickkopf WNT Signaling Pathway Inhibitor 1	Protein Coding	45	GC10P052314	39.2	https://www.genecards.org/cgi-bin/carddisp.pl?gene=DKK1
	CYP19A1	Cytochrome P450 Family 19 Subfamily A Member 1	Protein Coding	48	GC15M051208	38.41	https://www.genecards.org/cgi-bin/carddisp.pl?gene=CYP19A1
	SP7	Sp7 Transcription Factor	Protein Coding	41	GC12M053326	38.21	https://www.genecards.org/cgi-bin/carddisp.pl?gene=SP7
	PLS3	Plastin 3	Protein Coding	41	GC0XP115560	37.94	https://www.genecards.org/cgi-bin/carddisp.pl?gene=PLS3
	LRP6	LDL Receptor Related Protein 6	Protein Coding	48	GC12M013893	36.44	https://www.genecards.org/cgi-bin/carddisp.pl?gene=LRP6
	BGLAP	Bone Gamma-Carboxyglutamate Protein	Protein Coding	40	GC01P156242	36.01	https://www.genecards.org/cgi-bin/carddisp.pl?gene=BGLAP
	WNT3A	Wnt Family Member 3A	Protein Coding	47	GC01P228127	34.97	https://www.genecards.org/cgi-bin/carddisp.pl?gene=WNT3A
	LMNA	Lamin A/C	Protein Coding	47	GC01P156082	34.25	https://www.genecards.org/cgi-bin/carddisp.pl?gene=LMNA
	AR	Androgen Receptor	Protein Coding	53	GC0XP067544	33.22	https://www.genecards.org/cgi-bin/carddisp.pl?gene=AR
	TNFRSF11A	TNF Receptor Superfamily Member 11a	Protein Coding	45	GC18P062325	33.06	https://www.genecards.org/cgi-bin/carddisp.pl?gene=TNFRSF11A
	SPARC	Secreted Protein Acidic And Cysteine Rich	Protein Coding	50	GC05M151639	32.89	https://www.genecards.org/cgi-bin/carddisp.pl?gene=SPARC
	GNRH1	Gonadotropin Releasing Hormone 1	Protein Coding	41	GC08M025419	32.8	https://www.genecards.org/cgi-bin/carddisp.pl?gene=GNRH1
	ALB	Albumin	Protein Coding	50	GC04P073397	32.56	https://www.genecards.org/cgi-bin/carddisp.pl?gene=ALB
	GNAS	GNAS Complex Locus	Protein Coding	50	GC20P058839	32.45	https://www.genecards.org/cgi-bin/carddisp.pl?gene=GNAS
	MMP14	Matrix Metallopeptidase 14	Protein Coding	51	GC14P025277	32.19	https://www.genecards.org/cgi-bin/carddisp.pl?gene=MMP14
	ESR2	Estrogen Receptor 2	Protein Coding	49	GC14M064084	31.98	https://www.genecards.org/cgi-bin/carddisp.pl?gene=ESR2
	WRN	WRN RecQ Like Helicase	Protein Coding	45	GC08P031033	31.96	https://www.genecards.org/cgi-bin/carddisp.pl?gene=WRN
	TERT	Telomerase Reverse Transcriptase	Protein Coding	51	GC05M001253	31.48	https://www.genecards.org/cgi-bin/carddisp.pl?gene=TERT
	BMP2	Bone Morphogenetic Protein 2	Protein Coding	47	GC20P006696	31.36	https://www.genecards.org/cgi-bin/carddisp.pl?gene=BMP2
	PRKAR1A	Protein Kinase CAMP-Dependent Type I Regulatory Subunit Alpha	Protein Coding	51	GC17P068414	31.33	https://www.genecards.org/cgi-bin/carddisp.pl?gene=PRKAR1A
	PRKACA	Protein Kinase CAMP-Activated Catalytic Subunit Alpha	Protein Coding	51	GC19M014092	30.82	https://www.genecards.org/cgi-bin/carddisp.pl?gene=PRKACA
	TNFSF11	TNF Superfamily Member 11	Protein Coding	47	GC13P042562	30.82	https://www.genecards.org/cgi-bin/carddisp.pl?gene=TNFSF11
	FSHR	Follicle Stimulating Hormone Receptor	Protein Coding	49	GC02M048953	30.49	https://www.genecards.org/cgi-bin/carddisp.pl?gene=FSHR
	NOTCH2	Notch Receptor 2	Protein Coding	50	GC01M119911	30.4	https://www.genecards.org/cgi-bin/carddisp.pl?gene=NOTCH2
	CTNNB1	Catenin Beta 1	Protein Coding	53	GC03P041236	30.22	https://www.genecards.org/cgi-bin/carddisp.pl?gene=CTNNB1
	FOS	Fos Proto-Oncogene, AP-1 Transcription Factor Subunit	Protein Coding	50	GC14P075278	30.19	https://www.genecards.org/cgi-bin/carddisp.pl?gene=FOS
	SMS	Spermine Synthase	Protein Coding	44	GC0XP021958	29.72	https://www.genecards.org/cgi-bin/carddisp.pl?gene=SMS
	CYP17A1	Cytochrome P450 Family 17 Subfamily A Member 1	Protein Coding	48	GC10M102830	29.59	https://www.genecards.org/cgi-bin/carddisp.pl?gene=CYP17A1
	SRC	SRC Proto-Oncogene, Non-Receptor Tyrosine Kinase	Protein Coding	51	GC20P037344	29.44	https://www.genecards.org/cgi-bin/carddisp.pl?gene=SRC
	COL2A1	Collagen Type II Alpha 1 Chain	Protein Coding	48	GC12M047972	29.35	https://www.genecards.org/cgi-bin/carddisp.pl?gene=COL2A1
	BMP1	Bone Morphogenetic Protein 1	Protein Coding	45	GC08P022164	29.15	https://www.genecards.org/cgi-bin/carddisp.pl?gene=BMP1
	PDE11A	Phosphodiesterase 11A	Protein Coding	46	GC02M177624	29.05	https://www.genecards.org/cgi-bin/carddisp.pl?gene=PDE11A
	PDLIM4	PDZ And LIM Domain 4	Protein Coding	40	GC05P132257	28.85	https://www.genecards.org/cgi-bin/carddisp.pl?gene=PDLIM4
	NHP2	NHP2 Ribonucleoprotein	Protein Coding	44	GC05M178149	28.66	https://www.genecards.org/cgi-bin/carddisp.pl?gene=NHP2
	VDR	Vitamin D Receptor	Protein Coding	51	GC12M047841	28.64	https://www.genecards.org/cgi-bin/carddisp.pl?gene=VDR
	STAT1	Signal Transducer And Activator Of Transcription 1	Protein Coding	53	GC02M190908	28.49	https://www.genecards.org/cgi-bin/carddisp.pl?gene=STAT1
	NOP10	NOP10 Ribonucleoprotein	Protein Coding	40	GC15M034341	28.36	https://www.genecards.org/cgi-bin/carddisp.pl?gene=NOP10
	BANF1	BAF Nuclear Assembly Factor 1	Protein Coding	42	GC11P066002	28.23	https://www.genecards.org/cgi-bin/carddisp.pl?gene=BANF1
	TINF2	TERF1 Interacting Nuclear Factor 2	Protein Coding	41	GC14M024234	28.23	https://www.genecards.org/cgi-bin/carddisp.pl?gene=TINF2
	SMAD3	SMAD Family Member 3	Protein Coding	49	GC15P067063	28.21	https://www.genecards.org/cgi-bin/carddisp.pl?gene=SMAD3
	GORAB	Golgin, RAB6 Interacting	Protein Coding	37	GC01P170501	28.09	https://www.genecards.org/cgi-bin/carddisp.pl?gene=GORAB
	RTEL1	Regulator Of Telomere Elongation Helicase 1	Protein Coding	40	GC20P063658	28.02	https://www.genecards.org/cgi-bin/carddisp.pl?gene=RTEL1
	XYLT2	Xylosyltransferase 2	Protein Coding	45	GC17P050347	27.76	https://www.genecards.org/cgi-bin/carddisp.pl?gene=XYLT2
	SLC7A7	Solute Carrier Family 7 Member 7	Protein Coding	47	GC14M022773	27.58	https://www.genecards.org/cgi-bin/carddisp.pl?gene=SLC7A7
	SGMS2	Sphingomyelin Synthase 2	Protein Coding	37	GC04P107824	27.56	https://www.genecards.org/cgi-bin/carddisp.pl?gene=SGMS2
	EIF2AK3	Eukaryotic Translation Initiation Factor 2 Alpha Kinase 3	Protein Coding	48	GC02M088637	27.5	https://www.genecards.org/cgi-bin/carddisp.pl?gene=EIF2AK3
	PDE8B	Phosphodiesterase 8B	Protein Coding	46	GC05P077180	27.49	https://www.genecards.org/cgi-bin/carddisp.pl?gene=PDE8B
	F12	Coagulation Factor XII	Protein Coding	48	GC05M177402	27.4	https://www.genecards.org/cgi-bin/carddisp.pl?gene=F12
	ANTXR2	ANTXR Cell Adhesion Molecule 2	Protein Coding	47	GC04M079901	27.37	https://www.genecards.org/cgi-bin/carddisp.pl?gene=ANTXR2
	NDP	Norrin Cystine Knot Growth Factor NDP	Protein Coding	43	GC0XM043948	27.19	https://www.genecards.org/cgi-bin/carddisp.pl?gene=NDP
	AEBP1	AE Binding Protein 1	Protein Coding	39	GC07P044106	27.14	https://www.genecards.org/cgi-bin/carddisp.pl?gene=AEBP1
	PLOD1	Procollagen-Lysine,2-Oxoglutarate 5-Dioxygenase 1	Protein Coding	41	GC01P011934	26.97	https://www.genecards.org/cgi-bin/carddisp.pl?gene=PLOD1
	FZD4	Frizzled Class Receptor 4	Protein Coding	51	GC11M086945	26.94	https://www.genecards.org/cgi-bin/carddisp.pl?gene=FZD4
	PPARG	Peroxisome Proliferator Activated Receptor Gamma	Protein Coding	52	GC03P012287	26.85	https://www.genecards.org/cgi-bin/carddisp.pl?gene=PPARG
	ALPL	Alkaline Phosphatase, Biomineralization Associated	Protein Coding	50	GC01P021508	26.85	https://www.genecards.org/cgi-bin/carddisp.pl?gene=ALPL
	WRAP53	WD Repeat Containing Antisense To TP53	Protein Coding	41	GC17P008049	26.66	https://www.genecards.org/cgi-bin/carddisp.pl?gene=WRAP53
	P3H1	Prolyl 3-Hydroxylase 1	Protein Coding	39	GC01M042746	26.44	https://www.genecards.org/cgi-bin/carddisp.pl?gene=P3H1
	TGFBR1	Transforming Growth Factor Beta Receptor 1	Protein Coding	52	GC09P099104	26.31	https://www.genecards.org/cgi-bin/carddisp.pl?gene=TGFBR1
	CD36	CD36 Molecule	Protein Coding	48	GC07P080369	26.25	https://www.genecards.org/cgi-bin/carddisp.pl?gene=CD36
	IL6	Interleukin 6	Protein Coding	50	GC07P022765	25.4	https://www.genecards.org/cgi-bin/carddisp.pl?gene=IL6
	CRTAP	Cartilage Associated Protein	Protein Coding	40	GC03P033113	25.38	https://www.genecards.org/cgi-bin/carddisp.pl?gene=CRTAP
	ACD	ACD Shelterin Complex Subunit And Telomerase Recruitment Factor	Protein Coding	43	GC16M067658	25.32	https://www.genecards.org/cgi-bin/carddisp.pl?gene=ACD
	MIR2861	MicroRNA 2861	RNA Gene	14	GC09P127785	25.01	https://www.genecards.org/cgi-bin/carddisp.pl?gene=MIR2861
	SATB2	SATB Homeobox 2	Protein Coding	44	GC02M199269	24.99	https://www.genecards.org/cgi-bin/carddisp.pl?gene=SATB2
	UGT2B17	UDP Glucuronosyltransferase Family 2 Member B17	Protein Coding	40	GC04M068537	24.95	https://www.genecards.org/cgi-bin/carddisp.pl?gene=UGT2B17
	CYP24A1	Cytochrome P450 Family 24 Subfamily A Member 1	Protein Coding	47	GC20M054153	24.87	https://www.genecards.org/cgi-bin/carddisp.pl?gene=CYP24A1
	PTH	Parathyroid Hormone	Protein Coding	47	GC11M013492	24.75	https://www.genecards.org/cgi-bin/carddisp.pl?gene=PTH
	SOST	Sclerostin	Protein Coding	44	GC17M043753	24.12	https://www.genecards.org/cgi-bin/carddisp.pl?gene=SOST
	CDKN1C	Cyclin Dependent Kinase Inhibitor 1C	Protein Coding	47	GC11M002887	24.02	https://www.genecards.org/cgi-bin/carddisp.pl?gene=CDKN1C
	AAAS	Aladin WD Repeat Nucleoporin	Protein Coding	41	GC12M053307	23.71	https://www.genecards.org/cgi-bin/carddisp.pl?gene=AAAS
	IGF1R	Insulin Like Growth Factor 1 Receptor	Protein Coding	54	GC15P098648	23.2	https://www.genecards.org/cgi-bin/carddisp.pl?gene=IGF1R
	TYROBP	Transmembrane Immune Signaling Adaptor TYROBP	Protein Coding	43	GC19M035904	23.03	https://www.genecards.org/cgi-bin/carddisp.pl?gene=TYROBP
	SLC26A2	Solute Carrier Family 26 Member 2	Protein Coding	44	GC05P149944	22.99	https://www.genecards.org/cgi-bin/carddisp.pl?gene=SLC26A2
	BMND2	Bone Mineral Density Variation 2	Genetic Locus	2	GC01U900002	21.63	https://www.genecards.org/cgi-bin/carddisp.pl?gene=BMND2
	BMND8	Bone Mineral Density Quantiative Trait Locus 8	Genetic Locus	2	GC11U901220	21.13	https://www.genecards.org/cgi-bin/carddisp.pl?gene=BMND8
	TGFB1	Transforming Growth Factor Beta 1	Protein Coding	52	GC19M041301	21.08	https://www.genecards.org/cgi-bin/carddisp.pl?gene=TGFB1
	TNF	Tumor Necrosis Factor	Protein Coding	51	GC06P047305	20.72	https://www.genecards.org/cgi-bin/carddisp.pl?gene=TNF
	BMND3	Bone Mineral Density Variability 3	Genetic Locus	2	GC01U990485	20.68	https://www.genecards.org/cgi-bin/carddisp.pl?gene=BMND3
	BMND4	Bone Mineral Density Variation QTL 4	Genetic Locus	2	GC0XU900610	20.59	https://www.genecards.org/cgi-bin/carddisp.pl?gene=BMND4
	BMND5	Bone Mineral Density Variation QTL 5	Genetic Locus	2	GC11U900681	20.59	https://www.genecards.org/cgi-bin/carddisp.pl?gene=BMND5
	SHBG	Sex Hormone Binding Globulin	Protein Coding	40	GC17P007613	20.48	https://www.genecards.org/cgi-bin/carddisp.pl?gene=SHBG
	BMND10	Bone Mineral Density QTL 10	Genetic Locus	2	GC08U901145	20.46	https://www.genecards.org/cgi-bin/carddisp.pl?gene=BMND10
	BMND11	Bone Mineral Density QTL 11	Genetic Locus	2	GC06U901644	20.46	https://www.genecards.org/cgi-bin/carddisp.pl?gene=BMND11
	BMND13	Bone Mineral Density QTL 13	Genetic Locus	2	GC16U900937	20.46	https://www.genecards.org/cgi-bin/carddisp.pl?gene=BMND13
	BMND14	Bone Mineral Density QTL 14	Genetic Locus	2	GC01U902352	20.46	https://www.genecards.org/cgi-bin/carddisp.pl?gene=BMND14
	BMND6	Bone Mineral Density QTL 6	Genetic Locus	2	GC21U900310	20.46	https://www.genecards.org/cgi-bin/carddisp.pl?gene=BMND6
	BMND7	Bone Mineral Density Quantiative Trait Locus 7	Genetic Locus	2	GC20U900413	20.46	https://www.genecards.org/cgi-bin/carddisp.pl?gene=BMND7
	BMND9	Bone Mineral Density QTL 9	Genetic Locus	2	GC13U900612	20.46	https://www.genecards.org/cgi-bin/carddisp.pl?gene=BMND9
	NR5A1	Nuclear Receptor Subfamily 5 Group A Member 1	Protein Coding	50	GC09M124481	19.86	https://www.genecards.org/cgi-bin/carddisp.pl?gene=NR5A1
	NR0B1	Nuclear Receptor Subfamily 0 Group B Member 1	Protein Coding	46	GC0XM030304	19.41	https://www.genecards.org/cgi-bin/carddisp.pl?gene=NR0B1
	MEN1	Menin 1	Protein Coding	46	GC11M064803	19.36	https://www.genecards.org/cgi-bin/carddisp.pl?gene=MEN1
	SOX9	SRY-Box Transcription Factor 9	Protein Coding	47	GC17P072121	19.26	https://www.genecards.org/cgi-bin/carddisp.pl?gene=SOX9
	IGFBP3	Insulin Like Growth Factor Binding Protein 3	Protein Coding	45	GC07M045912	19.13	https://www.genecards.org/cgi-bin/carddisp.pl?gene=IGFBP3
	PTH1R	Parathyroid Hormone 1 Receptor	Protein Coding	50	GC03P046877	18.42	https://www.genecards.org/cgi-bin/carddisp.pl?gene=PTH1R
	CYP27B1	Cytochrome P450 Family 27 Subfamily B Member 1	Protein Coding	47	GC12M057757	18.13	https://www.genecards.org/cgi-bin/carddisp.pl?gene=CYP27B1
	ERCC6	ERCC Excision Repair 6, Chromatin Remodeling Factor	Protein Coding	45	GC10M049454	18.1	https://www.genecards.org/cgi-bin/carddisp.pl?gene=ERCC6
	IL1B	Interleukin 1 Beta	Protein Coding	48	GC02M112829	17.97	https://www.genecards.org/cgi-bin/carddisp.pl?gene=IL1B
	SPP1	Secreted Phosphoprotein 1	Protein Coding	46	GC04P087975	17.8	https://www.genecards.org/cgi-bin/carddisp.pl?gene=SPP1
	INS	Insulin	Protein Coding	48	GC11M002159	17.78	https://www.genecards.org/cgi-bin/carddisp.pl?gene=INS
	GC	GC Vitamin D Binding Protein	Protein Coding	43	GC04M071741	17.76	https://www.genecards.org/cgi-bin/carddisp.pl?gene=GC
	MMP2	Matrix Metallopeptidase 2	Protein Coding	53	GC16P055390	17.63	https://www.genecards.org/cgi-bin/carddisp.pl?gene=MMP2
	SLPI	Secretory Leukocyte Peptidase Inhibitor	Protein Coding	39	GC20M045252	17.55	https://www.genecards.org/cgi-bin/carddisp.pl?gene=SLPI
	APOE	Apolipoprotein E	Protein Coding	50	GC19P044906	17.5	https://www.genecards.org/cgi-bin/carddisp.pl?gene=APOE
	BMP15	Bone Morphogenetic Protein 15	Protein Coding	41	GC0XP050910	17.34	https://www.genecards.org/cgi-bin/carddisp.pl?gene=BMP15
	CTSK	Cathepsin K	Protein Coding	48	GC01M150796	17.24	https://www.genecards.org/cgi-bin/carddisp.pl?gene=CTSK
	IL1A	Interleukin 1 Alpha	Protein Coding	44	GC02M112773	16.87	https://www.genecards.org/cgi-bin/carddisp.pl?gene=IL1A
	ALPP	Alkaline Phosphatase, Placental	Protein Coding	46	GC02P232378	16.83	https://www.genecards.org/cgi-bin/carddisp.pl?gene=ALPP
	LEP	Leptin	Protein Coding	47	GC07P128241	16.7	https://www.genecards.org/cgi-bin/carddisp.pl?gene=LEP
	ACP5	Acid Phosphatase 5, Tartrate Resistant	Protein Coding	47	GC19M011574	16.45	https://www.genecards.org/cgi-bin/carddisp.pl?gene=ACP5
	FGFR1	Fibroblast Growth Factor Receptor 1	Protein Coding	55	GC08M038400	16.4	https://www.genecards.org/cgi-bin/carddisp.pl?gene=FGFR1
	KL	Klotho	Protein Coding	44	GC13P033016	16.35	https://www.genecards.org/cgi-bin/carddisp.pl?gene=KL
	PAX5	Paired Box 5	Protein Coding	46	GC09M036828	16.3	https://www.genecards.org/cgi-bin/carddisp.pl?gene=PAX5
	IFNG	Interferon Gamma	Protein Coding	48	GC12M068064	16.07	https://www.genecards.org/cgi-bin/carddisp.pl?gene=IFNG
	B3GAT3	Beta-1,3-Glucuronyltransferase 3	Protein Coding	45	GC11M063429	16	https://www.genecards.org/cgi-bin/carddisp.pl?gene=B3GAT3
	CYP3A4	Cytochrome P450 Family 3 Subfamily A Member 4	Protein Coding	48	GC07M099759	15.89	https://www.genecards.org/cgi-bin/carddisp.pl?gene=CYP3A4
	GNRHR	Gonadotropin Releasing Hormone Receptor	Protein Coding	47	GC04M067737	15.88	https://www.genecards.org/cgi-bin/carddisp.pl?gene=GNRHR
	CA2	Carbonic Anhydrase 2	Protein Coding	51	GC08P085463	15.88	https://www.genecards.org/cgi-bin/carddisp.pl?gene=CA2
	NR3C1	Nuclear Receptor Subfamily 3 Group C Member 1	Protein Coding	50	GC05M143277	15.85	https://www.genecards.org/cgi-bin/carddisp.pl?gene=NR3C1
	CASR	Calcium Sensing Receptor	Protein Coding	50	GC03P122183	15.85	https://www.genecards.org/cgi-bin/carddisp.pl?gene=CASR
	MTHFR	Methylenetetrahydrofolate Reductase	Protein Coding	47	GC01M011785	15.76	https://www.genecards.org/cgi-bin/carddisp.pl?gene=MTHFR
	ELN	Elastin	Protein Coding	44	GC07P074027	15.75	https://www.genecards.org/cgi-bin/carddisp.pl?gene=ELN
	PRL	Prolactin	Protein Coding	44	GC06M022230	15.68	https://www.genecards.org/cgi-bin/carddisp.pl?gene=PRL
	CYP11A1	Cytochrome P450 Family 11 Subfamily A Member 1	Protein Coding	48	GC15M074337	15.64	https://www.genecards.org/cgi-bin/carddisp.pl?gene=CYP11A1
	GH1	Growth Hormone 1	Protein Coding	44	GC17M063917	15.52	https://www.genecards.org/cgi-bin/carddisp.pl?gene=GH1
	CDX2	Caudal Type Homeobox 2	Protein Coding	43	GC13M027962	15.49	https://www.genecards.org/cgi-bin/carddisp.pl?gene=CDX2
	FKBP10	FKBP Prolyl Isomerase 10	Protein Coding	40	GC17P041812	15.34	https://www.genecards.org/cgi-bin/carddisp.pl?gene=FKBP10
	CDC73	Cell Division Cycle 73	Protein Coding	44	GC01P193121	15.32	https://www.genecards.org/cgi-bin/carddisp.pl?gene=CDC73
	PSMC3IP	PSMC3 Interacting Protein	Protein Coding	39	GC17M042572	15.28	https://www.genecards.org/cgi-bin/carddisp.pl?gene=PSMC3IP
	WNT16	Wnt Family Member 16	Protein Coding	41	GC07P121325	15.25	https://www.genecards.org/cgi-bin/carddisp.pl?gene=WNT16
	FGF23	Fibroblast Growth Factor 23	Protein Coding	45	GC12M004368	15.16	https://www.genecards.org/cgi-bin/carddisp.pl?gene=FGF23
	ARMC5	Armadillo Repeat Containing 5	Protein Coding	37	GC16P031576	15.09	https://www.genecards.org/cgi-bin/carddisp.pl?gene=ARMC5
	PROP1	PROP Paired-Like Homeobox 1	Protein Coding	40	GC05M177992	14.92	https://www.genecards.org/cgi-bin/carddisp.pl?gene=PROP1
	IL10	Interleukin 10	Protein Coding	47	GC01M206767	14.92	https://www.genecards.org/cgi-bin/carddisp.pl?gene=IL10
	RECQL4	RecQ Like Helicase 4	Protein Coding	41	GC08M144512	14.9	https://www.genecards.org/cgi-bin/carddisp.pl?gene=RECQL4
	IGF2	Insulin Like Growth Factor 2	Protein Coding	48	GC11M002130	14.87	https://www.genecards.org/cgi-bin/carddisp.pl?gene=IGF2
	CSF1	Colony Stimulating Factor 1	Protein Coding	43	GC01P109911	14.86	https://www.genecards.org/cgi-bin/carddisp.pl?gene=CSF1
	ADIPOQ	Adiponectin, C1Q And Collagen Domain Containing	Protein Coding	45	GC03P186842	14.7	https://www.genecards.org/cgi-bin/carddisp.pl?gene=ADIPOQ
	ARHGEF3	Rho Guanine Nucleotide Exchange Factor 3	Protein Coding	41	GC03M056736	14.69	https://www.genecards.org/cgi-bin/carddisp.pl?gene=ARHGEF3
	BMP6	Bone Morphogenetic Protein 6	Protein Coding	43	GC06P007726	14.63	https://www.genecards.org/cgi-bin/carddisp.pl?gene=BMP6
	HMGCR	3-Hydroxy-3-Methylglutaryl-CoA Reductase	Protein Coding	45	GC05P075336	14.6	https://www.genecards.org/cgi-bin/carddisp.pl?gene=HMGCR
	PTHLH	Parathyroid Hormone Like Hormone	Protein Coding	45	GC12M027959	14.53	https://www.genecards.org/cgi-bin/carddisp.pl?gene=PTHLH
	USP8	Ubiquitin Specific Peptidase 8	Protein Coding	48	GC15P050424	14.48	https://www.genecards.org/cgi-bin/carddisp.pl?gene=USP8
	LDLR	Low Density Lipoprotein Receptor	Protein Coding	49	GC19P011061	14.36	https://www.genecards.org/cgi-bin/carddisp.pl?gene=LDLR
	LEPQTL1	Leptin, Serum Levels Of	Genetic Locus	3	GC02U903086	14.35	https://www.genecards.org/cgi-bin/carddisp.pl?gene=LEPQTL1
	IBSP	Integrin Binding Sialoprotein	Protein Coding	37	GC04P087799	14.29	https://www.genecards.org/cgi-bin/carddisp.pl?gene=IBSP
	SIGLEC15	Sialic Acid Binding Ig Like Lectin 15	Protein Coding	34	GC18P045825	14.19	https://www.genecards.org/cgi-bin/carddisp.pl?gene=SIGLEC15
	SOX6	SRY-Box Transcription Factor 6	Protein Coding	42	GC11M015949	14.19	https://www.genecards.org/cgi-bin/carddisp.pl?gene=SOX6
	KISS1R	KISS1 Receptor	Protein Coding	44	GC19P000917	14.16	https://www.genecards.org/cgi-bin/carddisp.pl?gene=KISS1R
	KISS1	KiSS-1 Metastasis Suppressor	Protein Coding	41	GC01M204190	14.16	https://www.genecards.org/cgi-bin/carddisp.pl?gene=KISS1
	GBA	Glucosylceramidase Beta	Protein Coding	47	GC01M155234	14.15	https://www.genecards.org/cgi-bin/carddisp.pl?gene=GBA
	CA8	Carbonic Anhydrase 8	Protein Coding	47	GC08M060187	14.06	https://www.genecards.org/cgi-bin/carddisp.pl?gene=CA8
	THRB	Thyroid Hormone Receptor Beta	Protein Coding	50	GC03M024117	14.04	https://www.genecards.org/cgi-bin/carddisp.pl?gene=THRB
	CD40LG	CD40 Ligand	Protein Coding	47	GC0XP136649	14.01	https://www.genecards.org/cgi-bin/carddisp.pl?gene=CD40LG
	SP1	Sp1 Transcription Factor	Protein Coding	44	GC12P053380	13.94	https://www.genecards.org/cgi-bin/carddisp.pl?gene=SP1
	THSD7A	Thrombospondin Type 1 Domain Containing 7A	Protein Coding	35	GC07M011371	13.92	https://www.genecards.org/cgi-bin/carddisp.pl?gene=THSD7A
	KREMEN1	Kringle Containing Transmembrane Protein 1	Protein Coding	43	GC22P029073	13.88	https://www.genecards.org/cgi-bin/carddisp.pl?gene=KREMEN1
	CRP	C-Reactive Protein	Protein Coding	46	GC01M159716	13.86	https://www.genecards.org/cgi-bin/carddisp.pl?gene=CRP
	PTK2B	Protein Tyrosine Kinase 2 Beta	Protein Coding	49	GC08P027311	13.86	https://www.genecards.org/cgi-bin/carddisp.pl?gene=PTK2B
	HFE	Homeostatic Iron Regulator	Protein Coding	43	GC06P026087	13.8	https://www.genecards.org/cgi-bin/carddisp.pl?gene=HFE
	CALR	Calreticulin	Protein Coding	51	GC19P012938	13.78	https://www.genecards.org/cgi-bin/carddisp.pl?gene=CALR
	JUN	Jun Proto-Oncogene, AP-1 Transcription Factor Subunit	Protein Coding	49	GC01M058780	13.74	https://www.genecards.org/cgi-bin/carddisp.pl?gene=JUN
	RXRA	Retinoid X Receptor Alpha	Protein Coding	49	GC09P134317	13.62	https://www.genecards.org/cgi-bin/carddisp.pl?gene=RXRA
	THRA	Thyroid Hormone Receptor Alpha	Protein Coding	48	GC17P040058	13.61	https://www.genecards.org/cgi-bin/carddisp.pl?gene=THRA
	LEPR	Leptin Receptor	Protein Coding	49	GC01P065421	13.61	https://www.genecards.org/cgi-bin/carddisp.pl?gene=LEPR
	SFRP1	Secreted Frizzled Related Protein 1	Protein Coding	43	GC08M041238	13.59	https://www.genecards.org/cgi-bin/carddisp.pl?gene=SFRP1
	TP53	Tumor Protein P53	Protein Coding	54	GC17M007661	13.58	https://www.genecards.org/cgi-bin/carddisp.pl?gene=TP53
	VEGFA	Vascular Endothelial Growth Factor A	Protein Coding	48	GC06P043770	13.57	https://www.genecards.org/cgi-bin/carddisp.pl?gene=VEGFA
	CALB1	Calbindin 1	Protein Coding	41	GC08M090058	13.56	https://www.genecards.org/cgi-bin/carddisp.pl?gene=CALB1
	IL17A	Interleukin 17A	Protein Coding	42	GC06P052186	13.48	https://www.genecards.org/cgi-bin/carddisp.pl?gene=IL17A
	LCT	Lactase	Protein Coding	43	GC02M135787	13.48	https://www.genecards.org/cgi-bin/carddisp.pl?gene=LCT
	PTEN	Phosphatase And Tensin Homolog	Protein Coding	52	GC10P087863	13.46	https://www.genecards.org/cgi-bin/carddisp.pl?gene=PTEN
	STAT3	Signal Transducer And Activator Of Transcription 3	Protein Coding	52	GC17M042313	13.46	https://www.genecards.org/cgi-bin/carddisp.pl?gene=STAT3
	CBS	Cystathionine Beta-Synthase	Protein Coding	48	GC21M043053	13.46	https://www.genecards.org/cgi-bin/carddisp.pl?gene=CBS
	FTCDNL1	Formiminotransferase Cyclodeaminase N-Terminal Like	Protein Coding	19	GC02M199760	13.42	https://www.genecards.org/cgi-bin/carddisp.pl?gene=FTCDNL1
	FDPS	Farnesyl Diphosphate Synthase	Protein Coding	45	GC01P155308	13.41	https://www.genecards.org/cgi-bin/carddisp.pl?gene=FDPS
	TLR4	Toll Like Receptor 4	Protein Coding	51	GC09P117704	13.37	https://www.genecards.org/cgi-bin/carddisp.pl?gene=TLR4
	FASLG	Fas Ligand	Protein Coding	47	GC01P172628	13.35	https://www.genecards.org/cgi-bin/carddisp.pl?gene=FASLG
	GHRL	Ghrelin And Obestatin Prepropeptide	Protein Coding	43	GC03M010285	13.28	https://www.genecards.org/cgi-bin/carddisp.pl?gene=GHRL
	WT1	WT1 Transcription Factor	Protein Coding	49	GC11M032365	13.27	https://www.genecards.org/cgi-bin/carddisp.pl?gene=WT1
	EFEMP2	EGF Containing Fibulin Extracellular Matrix Protein 2	Protein Coding	43	GC11M065867	13.27	https://www.genecards.org/cgi-bin/carddisp.pl?gene=EFEMP2
	IL2	Interleukin 2	Protein Coding	45	GC04M122451	13.25	https://www.genecards.org/cgi-bin/carddisp.pl?gene=IL2
	P2RX7	Purinergic Receptor P2X 7	Protein Coding	45	GC12P122829	13.24	https://www.genecards.org/cgi-bin/carddisp.pl?gene=P2RX7
	NPPB	Natriuretic Peptide B	Protein Coding	44	GC01M011858	13.23	https://www.genecards.org/cgi-bin/carddisp.pl?gene=NPPB
	LOX	Lysyl Oxidase	Protein Coding	44	GC05M122063	13.22	https://www.genecards.org/cgi-bin/carddisp.pl?gene=LOX
	FOSL1	FOS Like 1, AP-1 Transcription Factor Subunit	Protein Coding	44	GC11M065909	13.22	https://www.genecards.org/cgi-bin/carddisp.pl?gene=FOSL1
	PTGER4	Prostaglandin E Receptor 4	Protein Coding	46	GC05P040679	13.19	https://www.genecards.org/cgi-bin/carddisp.pl?gene=PTGER4
	AKT1	AKT Serine/Threonine Kinase 1	Protein Coding	54	GC14M104769	13.17	https://www.genecards.org/cgi-bin/carddisp.pl?gene=AKT1
	IGFBP1	Insulin Like Growth Factor Binding Protein 1	Protein Coding	43	GC07P046552	13.15	https://www.genecards.org/cgi-bin/carddisp.pl?gene=IGFBP1
	BMP4	Bone Morphogenetic Protein 4	Protein Coding	49	GC14M053949	13.15	https://www.genecards.org/cgi-bin/carddisp.pl?gene=BMP4
	IL1RN	Interleukin 1 Receptor Antagonist	Protein Coding	48	GC02P115307	13.14	https://www.genecards.org/cgi-bin/carddisp.pl?gene=IL1RN
	IGFBP4	Insulin Like Growth Factor Binding Protein 4	Protein Coding	43	GC17P040443	13.13	https://www.genecards.org/cgi-bin/carddisp.pl?gene=IGFBP4
	FBN1	Fibrillin 1	Protein Coding	45	GC15M048408	13.12	https://www.genecards.org/cgi-bin/carddisp.pl?gene=FBN1
	CXCL8	C-X-C Motif Chemokine Ligand 8	Protein Coding	41	GC04P073740	13.08	https://www.genecards.org/cgi-bin/carddisp.pl?gene=CXCL8
	LGR4	Leucine Rich Repeat Containing G Protein-Coupled Receptor 4	Protein Coding	39	GC11M027345	13.08	https://www.genecards.org/cgi-bin/carddisp.pl?gene=LGR4
	IL11	Interleukin 11	Protein Coding	41	GC19M055364	13.08	https://www.genecards.org/cgi-bin/carddisp.pl?gene=IL11
	UBXN11	UBX Domain Protein 11	Protein Coding	37	GC01M026281	13.07	https://www.genecards.org/cgi-bin/carddisp.pl?gene=UBXN11
	IL4	Interleukin 4	Protein Coding	46	GC05P132673	13.06	https://www.genecards.org/cgi-bin/carddisp.pl?gene=IL4
	CYP21A2	Cytochrome P450 Family 21 Subfamily A Member 2	Protein Coding	45	GC06P047333	13.04	https://www.genecards.org/cgi-bin/carddisp.pl?gene=CYP21A2
	MEPE	Matrix Extracellular Phosphoglycoprotein	Protein Coding	35	GC04P087821	13.01	https://www.genecards.org/cgi-bin/carddisp.pl?gene=MEPE
	PRKCB	Protein Kinase C Beta	Protein Coding	47	GC16P023892	12.99	https://www.genecards.org/cgi-bin/carddisp.pl?gene=PRKCB
	NOG	Noggin	Protein Coding	47	GC17P056593	12.99	https://www.genecards.org/cgi-bin/carddisp.pl?gene=NOG
	INSL3	Insulin Like 3	Protein Coding	41	GC19M017816	12.98	https://www.genecards.org/cgi-bin/carddisp.pl?gene=INSL3
	IGFBP2	Insulin Like Growth Factor Binding Protein 2	Protein Coding	43	GC02P216632	12.95	https://www.genecards.org/cgi-bin/carddisp.pl?gene=IGFBP2
	NBN	Nibrin	Protein Coding	47	GC08M089933	12.94	https://www.genecards.org/cgi-bin/carddisp.pl?gene=NBN
	MMP9	Matrix Metallopeptidase 9	Protein Coding	52	GC20P046008	12.93	https://www.genecards.org/cgi-bin/carddisp.pl?gene=MMP9
	CNR2	Cannabinoid Receptor 2	Protein Coding	45	GC01M023870	12.93	https://www.genecards.org/cgi-bin/carddisp.pl?gene=CNR2
	CHST3	Carbohydrate Sulfotransferase 3	Protein Coding	42	GC10P071964	12.91	https://www.genecards.org/cgi-bin/carddisp.pl?gene=CHST3
	AHSG	Alpha 2-HS Glycoprotein	Protein Coding	44	GC03P186612	12.91	https://www.genecards.org/cgi-bin/carddisp.pl?gene=AHSG
	IFNA1	Interferon Alpha 1	Protein Coding	39	GC09P021494	12.9	https://www.genecards.org/cgi-bin/carddisp.pl?gene=IFNA1
	NFATC1	Nuclear Factor Of Activated T Cells 1	Protein Coding	47	GC18P079395	12.89	https://www.genecards.org/cgi-bin/carddisp.pl?gene=NFATC1
	MIR21	MicroRNA 21	RNA Gene	24	GC17P059841	12.88	https://www.genecards.org/cgi-bin/carddisp.pl?gene=MIR21
	TCIRG1	T Cell Immune Regulator 1, ATPase H+ Transporting V0 Subunit A3	Protein Coding	45	GC11P068038	12.88	https://www.genecards.org/cgi-bin/carddisp.pl?gene=TCIRG1
	HESX1	HESX Homeobox 1	Protein Coding	39	GC03M057207	12.87	https://www.genecards.org/cgi-bin/carddisp.pl?gene=HESX1
	PLOD2	Procollagen-Lysine,2-Oxoglutarate 5-Dioxygenase 2	Protein Coding	45	GC03M146069	12.84	https://www.genecards.org/cgi-bin/carddisp.pl?gene=PLOD2
	SRY	Sex Determining Region Y	Protein Coding	35	GC0YM002698	12.84	https://www.genecards.org/cgi-bin/carddisp.pl?gene=SRY
	HSD17B4	Hydroxysteroid 17-Beta Dehydrogenase 4	Protein Coding	46	GC05P119452	12.84	https://www.genecards.org/cgi-bin/carddisp.pl?gene=HSD17B4
	NOS3	Nitric Oxide Synthase 3	Protein Coding	51	GC07P150990	12.83	https://www.genecards.org/cgi-bin/carddisp.pl?gene=NOS3
	ACE	Angiotensin I Converting Enzyme	Protein Coding	49	GC17P063477	12.78	https://www.genecards.org/cgi-bin/carddisp.pl?gene=ACE
	RAP1A	RAP1A, Member Of RAS Oncogene Family	Protein Coding	47	GC01P111542	12.76	https://www.genecards.org/cgi-bin/carddisp.pl?gene=RAP1A
	CLCN7	Chloride Voltage-Gated Channel 7	Protein Coding	45	GC16M001444	12.76	https://www.genecards.org/cgi-bin/carddisp.pl?gene=CLCN7
	CD40	CD40 Molecule	Protein Coding	48	GC20P046118	12.74	https://www.genecards.org/cgi-bin/carddisp.pl?gene=CD40
	GALT	Galactose-1-Phosphate Uridylyltransferase	Protein Coding	47	GC09P034860	12.71	https://www.genecards.org/cgi-bin/carddisp.pl?gene=GALT
	POLG	DNA Polymerase Gamma, Catalytic Subunit	Protein Coding	45	GC15M089316	12.71	https://www.genecards.org/cgi-bin/carddisp.pl?gene=POLG
	GHR	Growth Hormone Receptor	Protein Coding	47	GC05P042429	12.71	https://www.genecards.org/cgi-bin/carddisp.pl?gene=GHR
	BDNF	Brain Derived Neurotrophic Factor	Protein Coding	47	GC11M027654	12.71	https://www.genecards.org/cgi-bin/carddisp.pl?gene=BDNF
	HSD11B1	Hydroxysteroid 11-Beta Dehydrogenase 1	Protein Coding	49	GC01P209686	12.7	https://www.genecards.org/cgi-bin/carddisp.pl?gene=HSD11B1
	OXT	Oxytocin/Neurophysin I Prepropeptide	Protein Coding	40	GC20P003068	12.66	https://www.genecards.org/cgi-bin/carddisp.pl?gene=OXT
	FGF2	Fibroblast Growth Factor 2	Protein Coding	47	GC04P122826	12.63	https://www.genecards.org/cgi-bin/carddisp.pl?gene=FGF2
	WLS	Wnt Ligand Secretion Mediator	Protein Coding	39	GC01M068098	12.63	https://www.genecards.org/cgi-bin/carddisp.pl?gene=WLS
	MIR140	MicroRNA 140	RNA Gene	22	GC16P069934	12.63	https://www.genecards.org/cgi-bin/carddisp.pl?gene=MIR140
	LTA	Lymphotoxin Alpha	Protein Coding	42	GC06P047303	12.63	https://www.genecards.org/cgi-bin/carddisp.pl?gene=LTA
	SOD2	Superoxide Dismutase 2	Protein Coding	51	GC06M159669	12.61	https://www.genecards.org/cgi-bin/carddisp.pl?gene=SOD2
	TGFB2	Transforming Growth Factor Beta 2	Protein Coding	50	GC01P218345	12.6	https://www.genecards.org/cgi-bin/carddisp.pl?gene=TGFB2
	CYP11B1	Cytochrome P450 Family 11 Subfamily B Member 1	Protein Coding	48	GC08M142872	12.58	https://www.genecards.org/cgi-bin/carddisp.pl?gene=CYP11B1
	FBLN5	Fibulin 5	Protein Coding	44	GC14M091869	12.58	https://www.genecards.org/cgi-bin/carddisp.pl?gene=FBLN5
	RIN2	Ras And Rab Interactor 2	Protein Coding	41	GC20P019759	12.58	https://www.genecards.org/cgi-bin/carddisp.pl?gene=RIN2
	POF1B	POF1B Actin Binding Protein	Protein Coding	36	GC0XM085277	12.58	https://www.genecards.org/cgi-bin/carddisp.pl?gene=POF1B
	TGFBR2	Transforming Growth Factor Beta Receptor 2	Protein Coding	51	GC03P030623	12.56	https://www.genecards.org/cgi-bin/carddisp.pl?gene=TGFBR2
	EGF	Epidermal Growth Factor	Protein Coding	51	GC04P109912	12.56	https://www.genecards.org/cgi-bin/carddisp.pl?gene=EGF
	IGFBP5	Insulin Like Growth Factor Binding Protein 5	Protein Coding	43	GC02M216672	12.55	https://www.genecards.org/cgi-bin/carddisp.pl?gene=IGFBP5
	CST3	Cystatin C	Protein Coding	44	GC20M023608	12.54	https://www.genecards.org/cgi-bin/carddisp.pl?gene=CST3
	CCDC170	Coiled-Coil Domain Containing 170	Protein Coding	32	GC06P151494	12.52	https://www.genecards.org/cgi-bin/carddisp.pl?gene=CCDC170
	DMP1	Dentin Matrix Acidic Phosphoprotein 1	Protein Coding	42	GC04P087650	12.48	https://www.genecards.org/cgi-bin/carddisp.pl?gene=DMP1
	VKORC1	Vitamin K Epoxide Reductase Complex Subunit 1	Protein Coding	47	GC16M031105	12.42	https://www.genecards.org/cgi-bin/carddisp.pl?gene=VKORC1
	TNFRSF1B	TNF Receptor Superfamily Member 1B	Protein Coding	47	GC01P012167	12.4	https://www.genecards.org/cgi-bin/carddisp.pl?gene=TNFRSF1B
	CCL2	C-C Motif Chemokine Ligand 2	Protein Coding	48	GC17P034255	12.4	https://www.genecards.org/cgi-bin/carddisp.pl?gene=CCL2
	ICAM1	Intercellular Adhesion Molecule 1	Protein Coding	50	GC19P010270	12.4	https://www.genecards.org/cgi-bin/carddisp.pl?gene=ICAM1
	PGR	Progesterone Receptor	Protein Coding	50	GC11M100943	12.37	https://www.genecards.org/cgi-bin/carddisp.pl?gene=PGR
	IAPP	Islet Amyloid Polypeptide	Protein Coding	40	GC12P021354	12.37	https://www.genecards.org/cgi-bin/carddisp.pl?gene=IAPP
	SIRT1	Sirtuin 1	Protein Coding	49	GC10P067884	12.37	https://www.genecards.org/cgi-bin/carddisp.pl?gene=SIRT1
	TERC	Telomerase RNA Component	RNA Gene	28	GC03M169765	12.35	https://www.genecards.org/cgi-bin/carddisp.pl?gene=TERC
	MIR133A1	MicroRNA 133a-1	RNA Gene	17	GC18M021826	12.31	https://www.genecards.org/cgi-bin/carddisp.pl?gene=MIR133A1
	MARK3	Microtubule Affinity Regulating Kinase 3	Protein Coding	48	GC14P103385	12.31	https://www.genecards.org/cgi-bin/carddisp.pl?gene=MARK3
	IL18	Interleukin 18	Protein Coding	44	GC11M112143	12.28	https://www.genecards.org/cgi-bin/carddisp.pl?gene=IL18
	AXIN2	Axin 2	Protein Coding	48	GC17M065528	12.28	https://www.genecards.org/cgi-bin/carddisp.pl?gene=AXIN2
	IRS1	Insulin Receptor Substrate 1	Protein Coding	47	GC02M226731	12.28	https://www.genecards.org/cgi-bin/carddisp.pl?gene=IRS1
	IRS2	Insulin Receptor Substrate 2	Protein Coding	44	GC13M109752	12.28	https://www.genecards.org/cgi-bin/carddisp.pl?gene=IRS2
	IL7	Interleukin 7	Protein Coding	42	GC08M078689	12.28	https://www.genecards.org/cgi-bin/carddisp.pl?gene=IL7
	SOX3	SRY-Box Transcription Factor 3	Protein Coding	44	GC0XM140502	12.28	https://www.genecards.org/cgi-bin/carddisp.pl?gene=SOX3
	FMR1	FMRP Translational Regulator 1	Protein Coding	44	GC0XP147913	12.27	https://www.genecards.org/cgi-bin/carddisp.pl?gene=FMR1
	SERPINC1	Serpin Family C Member 1	Protein Coding	48	GC01M174153	12.27	https://www.genecards.org/cgi-bin/carddisp.pl?gene=SERPINC1
	RETN	Resistin	Protein Coding	43	GC19P007669	12.26	https://www.genecards.org/cgi-bin/carddisp.pl?gene=RETN
	GSR	Glutathione-Disulfide Reductase	Protein Coding	48	GC08M030678	12.25	https://www.genecards.org/cgi-bin/carddisp.pl?gene=GSR
	NELL1	Neural EGFL Like 1	Protein Coding	39	GC11P020647	12.24	https://www.genecards.org/cgi-bin/carddisp.pl?gene=NELL1
	CFTR	CF Transmembrane Conductance Regulator	Protein Coding	51	GC07P117287	12.24	https://www.genecards.org/cgi-bin/carddisp.pl?gene=CFTR
	ZMPSTE24	Zinc Metallopeptidase STE24	Protein Coding	43	GC01P040258	12.23	https://www.genecards.org/cgi-bin/carddisp.pl?gene=ZMPSTE24
	FRZB	Frizzled Related Protein	Protein Coding	41	GC02M182833	12.23	https://www.genecards.org/cgi-bin/carddisp.pl?gene=FRZB
	BGN	Biglycan	Protein Coding	43	GC0XP153494	12.22	https://www.genecards.org/cgi-bin/carddisp.pl?gene=BGN
	TSC22D3	TSC22 Domain Family Member 3	Protein Coding	40	GC0XM107713	12.22	https://www.genecards.org/cgi-bin/carddisp.pl?gene=TSC22D3
	MGP	Matrix Gla Protein	Protein Coding	42	GC12M014881	12.21	https://www.genecards.org/cgi-bin/carddisp.pl?gene=MGP
	DPP4	Dipeptidyl Peptidase 4	Protein Coding	50	GC02M161992	12.2	https://www.genecards.org/cgi-bin/carddisp.pl?gene=DPP4
	SERPINE1	Serpin Family E Member 1	Protein Coding	50	GC07P101127	12.16	https://www.genecards.org/cgi-bin/carddisp.pl?gene=SERPINE1
	MAPK3	Mitogen-Activated Protein Kinase 3	Protein Coding	49	GC16M030117	12.15	https://www.genecards.org/cgi-bin/carddisp.pl?gene=MAPK3
	SMAD2	SMAD Family Member 2	Protein Coding	47	GC18M047809	12.15	https://www.genecards.org/cgi-bin/carddisp.pl?gene=SMAD2
	F3	Coagulation Factor III, Tissue Factor	Protein Coding	45	GC01M094530	12.13	https://www.genecards.org/cgi-bin/carddisp.pl?gene=F3
	TNFSF10	TNF Superfamily Member 10	Protein Coding	46	GC03M172505	12.11	https://www.genecards.org/cgi-bin/carddisp.pl?gene=TNFSF10
	PYCR1	Pyrroline-5-Carboxylate Reductase 1	Protein Coding	47	GC17M081932	12.1	https://www.genecards.org/cgi-bin/carddisp.pl?gene=PYCR1
	ATP7A	ATPase Copper Transporting Alpha	Protein Coding	45	GC0XP077927	12.1	https://www.genecards.org/cgi-bin/carddisp.pl?gene=ATP7A
	EDN1	Endothelin 1	Protein Coding	47	GC06P012290	12.1	https://www.genecards.org/cgi-bin/carddisp.pl?gene=EDN1
	CSK	C-Terminal Src Kinase	Protein Coding	48	GC15P074782	12.08	https://www.genecards.org/cgi-bin/carddisp.pl?gene=CSK
	MEF2C	Myocyte Enhancer Factor 2C	Protein Coding	48	GC05M088718	12.05	https://www.genecards.org/cgi-bin/carddisp.pl?gene=MEF2C
	CAT	Catalase	Protein Coding	50	GC11P034460	12.05	https://www.genecards.org/cgi-bin/carddisp.pl?gene=CAT
	DKC1	Dyskerin Pseudouridine Synthase 1	Protein Coding	46	GC0XP154762	12.03	https://www.genecards.org/cgi-bin/carddisp.pl?gene=DKC1
	MAPK1	Mitogen-Activated Protein Kinase 1	Protein Coding	51	GC22M021754	12.02	https://www.genecards.org/cgi-bin/carddisp.pl?gene=MAPK1
	HSD11B2	Hydroxysteroid 11-Beta Dehydrogenase 2	Protein Coding	45	GC16P067433	12.01	https://www.genecards.org/cgi-bin/carddisp.pl?gene=HSD11B2
	SELE	Selectin E	Protein Coding	44	GC01M169722	11.99	https://www.genecards.org/cgi-bin/carddisp.pl?gene=SELE
	ZBTB40	Zinc Finger And BTB Domain Containing 40	Protein Coding	37	GC01P022428	11.97	https://www.genecards.org/cgi-bin/carddisp.pl?gene=ZBTB40
	TRAF6	TNF Receptor Associated Factor 6	Protein Coding	47	GC11M036467	11.97	https://www.genecards.org/cgi-bin/carddisp.pl?gene=TRAF6
	B2M	Beta-2-Microglobulin	Protein Coding	48	GC15P044711	11.96	https://www.genecards.org/cgi-bin/carddisp.pl?gene=B2M
	SPTBN1	Spectrin Beta, Non-Erythrocytic 1	Protein Coding	43	GC02P054456	11.95	https://www.genecards.org/cgi-bin/carddisp.pl?gene=SPTBN1
	MMP3	Matrix Metallopeptidase 3	Protein Coding	51	GC11M102835	11.94	https://www.genecards.org/cgi-bin/carddisp.pl?gene=MMP3
	CYP1A1	Cytochrome P450 Family 1 Subfamily A Member 1	Protein Coding	47	GC15M074719	11.94	https://www.genecards.org/cgi-bin/carddisp.pl?gene=CYP1A1
	IL1RAPL2	Interleukin 1 Receptor Accessory Protein Like 2	Protein Coding	37	GC0XP104566	11.94	https://www.genecards.org/cgi-bin/carddisp.pl?gene=IL1RAPL2
	GCM2	Glial Cells Missing Transcription Factor 2	Protein Coding	41	GC06M010873	11.9	https://www.genecards.org/cgi-bin/carddisp.pl?gene=GCM2
	TGM2	Transglutaminase 2	Protein Coding	48	GC20M038127	11.9	https://www.genecards.org/cgi-bin/carddisp.pl?gene=TGM2
	CNR1	Cannabinoid Receptor 1	Protein Coding	46	GC06M088139	11.89	https://www.genecards.org/cgi-bin/carddisp.pl?gene=CNR1
	APOB	Apolipoprotein B	Protein Coding	45	GC02M020956	11.88	https://www.genecards.org/cgi-bin/carddisp.pl?gene=APOB
	GLI2	GLI Family Zinc Finger 2	Protein Coding	47	GC02P120735	11.87	https://www.genecards.org/cgi-bin/carddisp.pl?gene=GLI2
	POU1F1	POU Class 1 Homeobox 1	Protein Coding	43	GC03M087259	11.87	https://www.genecards.org/cgi-bin/carddisp.pl?gene=POU1F1
	SLC12A3	Solute Carrier Family 12 Member 3	Protein Coding	47	GC16P056865	11.85	https://www.genecards.org/cgi-bin/carddisp.pl?gene=SLC12A3
	MIR214	MicroRNA 214	RNA Gene	20	GC01M172234	11.85	https://www.genecards.org/cgi-bin/carddisp.pl?gene=MIR214
	LIF	LIF Interleukin 6 Family Cytokine	Protein Coding	43	GC22M030240	11.83	https://www.genecards.org/cgi-bin/carddisp.pl?gene=LIF
	STAR	Steroidogenic Acute Regulatory Protein	Protein Coding	46	GC08M038145	11.81	https://www.genecards.org/cgi-bin/carddisp.pl?gene=STAR
	CA10	Carbonic Anhydrase 10	Protein Coding	39	GC17M051630	11.79	https://www.genecards.org/cgi-bin/carddisp.pl?gene=CA10
	SCG5	Secretogranin V	Protein Coding	38	GC15P032641	11.76	https://www.genecards.org/cgi-bin/carddisp.pl?gene=SCG5
	PMM2	Phosphomannomutase 2	Protein Coding	47	GC16P008788	11.72	https://www.genecards.org/cgi-bin/carddisp.pl?gene=PMM2
	CCR2	C-C Motif Chemokine Receptor 2	Protein Coding	45	GC03P046356	11.71	https://www.genecards.org/cgi-bin/carddisp.pl?gene=CCR2
	PTGS2	Prostaglandin-Endoperoxide Synthase 2	Protein Coding	48	GC01M186640	11.68	https://www.genecards.org/cgi-bin/carddisp.pl?gene=PTGS2
	RHOA	Ras Homolog Family Member A	Protein Coding	46	GC03M049359	11.68	https://www.genecards.org/cgi-bin/carddisp.pl?gene=RHOA
	PARN	Poly(A)-Specific Ribonuclease	Protein Coding	45	GC16M014435	11.67	https://www.genecards.org/cgi-bin/carddisp.pl?gene=PARN
	GSN	Gelsolin	Protein Coding	48	GC09P121201	11.65	https://www.genecards.org/cgi-bin/carddisp.pl?gene=GSN
	SMAD7	SMAD Family Member 7	Protein Coding	43	GC18M048919	11.65	https://www.genecards.org/cgi-bin/carddisp.pl?gene=SMAD7
	DANCR	Differentiation Antagonizing Non-Protein Coding RNA	RNA Gene	21	GC04P052712	11.65	https://www.genecards.org/cgi-bin/carddisp.pl?gene=DANCR
	LPA	Lipoprotein(A)	Protein Coding	41	GC06M160531	11.65	https://www.genecards.org/cgi-bin/carddisp.pl?gene=LPA
	SEM1	SEM1 26S Proteasome Complex Subunit	Protein Coding	32	GC07M096483	11.62	https://www.genecards.org/cgi-bin/carddisp.pl?gene=SEM1
	MIF	Macrophage Migration Inhibitory Factor	Protein Coding	49	GC22P023894	11.61	https://www.genecards.org/cgi-bin/carddisp.pl?gene=MIF
	CEBPA	CCAAT Enhancer Binding Protein Alpha	Protein Coding	47	GC19M033299	11.59	https://www.genecards.org/cgi-bin/carddisp.pl?gene=CEBPA
	MMP8	Matrix Metallopeptidase 8	Protein Coding	47	GC11M102617	11.59	https://www.genecards.org/cgi-bin/carddisp.pl?gene=MMP8
	PDE4A	Phosphodiesterase 4A	Protein Coding	44	GC19P010416	11.59	https://www.genecards.org/cgi-bin/carddisp.pl?gene=PDE4A
	GDF11	Growth Differentiation Factor 11	Protein Coding	40	GC12P055743	11.59	https://www.genecards.org/cgi-bin/carddisp.pl?gene=GDF11
	TMEM64	Transmembrane Protein 64	Protein Coding	30	GC08M090623	11.59	https://www.genecards.org/cgi-bin/carddisp.pl?gene=TMEM64
	TRPV1	Transient Receptor Potential Cation Channel Subfamily V Member 1	Protein Coding	46	GC17M003565	11.57	https://www.genecards.org/cgi-bin/carddisp.pl?gene=TRPV1
	PPARGC1A	PPARG Coactivator 1 Alpha	Protein Coding	46	GC04M023755	11.56	https://www.genecards.org/cgi-bin/carddisp.pl?gene=PPARGC1A
	HGF	Hepatocyte Growth Factor	Protein Coding	52	GC07M081699	11.52	https://www.genecards.org/cgi-bin/carddisp.pl?gene=HGF
	FOXO1	Forkhead Box O1	Protein Coding	48	GC13M040555	11.52	https://www.genecards.org/cgi-bin/carddisp.pl?gene=FOXO1
	NOX4	NADPH Oxidase 4	Protein Coding	42	GC11M089324	11.52	https://www.genecards.org/cgi-bin/carddisp.pl?gene=NOX4
	BMP2K	BMP2 Inducible Kinase	Protein Coding	39	GC04P078776	11.51	https://www.genecards.org/cgi-bin/carddisp.pl?gene=BMP2K
	OVGP1	Oviductal Glycoprotein 1	Protein Coding	40	GC01M111414	11.48	https://www.genecards.org/cgi-bin/carddisp.pl?gene=OVGP1
	KLF10	Kruppel Like Factor 10	Protein Coding	42	GC08M102648	11.44	https://www.genecards.org/cgi-bin/carddisp.pl?gene=KLF10
	ZDHHC13	Zinc Finger DHHC-Type Palmitoyltransferase 13	Protein Coding	37	GC11P019095	11.44	https://www.genecards.org/cgi-bin/carddisp.pl?gene=ZDHHC13
	DUSP6	Dual Specificity Phosphatase 6	Protein Coding	48	GC12M089347	11.44	https://www.genecards.org/cgi-bin/carddisp.pl?gene=DUSP6
	CYP27A1	Cytochrome P450 Family 27 Subfamily A Member 1	Protein Coding	47	GC02P218781	11.42	https://www.genecards.org/cgi-bin/carddisp.pl?gene=CYP27A1
	CD44	CD44 Molecule (Indian Blood Group)	Protein Coding	47	GC11P035139	11.4	https://www.genecards.org/cgi-bin/carddisp.pl?gene=CD44
	FGF17	Fibroblast Growth Factor 17	Protein Coding	45	GC08P022042	11.31	https://www.genecards.org/cgi-bin/carddisp.pl?gene=FGF17
	TAC3	Tachykinin Precursor 3	Protein Coding	45	GC12M057009	11.31	https://www.genecards.org/cgi-bin/carddisp.pl?gene=TAC3
	PROK2	Prokineticin 2	Protein Coding	44	GC03M071771	11.31	https://www.genecards.org/cgi-bin/carddisp.pl?gene=PROK2
	BSCL2	BSCL2 Lipid Droplet Biogenesis Associated, Seipin	Protein Coding	42	GC11M063438	11.31	https://www.genecards.org/cgi-bin/carddisp.pl?gene=BSCL2
	NSMF	NMDA Receptor Synaptonuclear Signaling And Neuronal Migration Factor	Protein Coding	38	GC09M137447	11.31	https://www.genecards.org/cgi-bin/carddisp.pl?gene=NSMF
	B4GALT7	Beta-1,4-Galactosyltransferase 7	Protein Coding	41	GC05P177600	11.22	https://www.genecards.org/cgi-bin/carddisp.pl?gene=B4GALT7
	NAGS	N-Acetylglutamate Synthase	Protein Coding	42	GC17P044004	11.21	https://www.genecards.org/cgi-bin/carddisp.pl?gene=NAGS
	POR	Cytochrome P450 Oxidoreductase	Protein Coding	48	GC07P075899	11.05	https://www.genecards.org/cgi-bin/carddisp.pl?gene=POR
	ATP7B	ATPase Copper Transporting Beta	Protein Coding	47	GC13M051930	11.05	https://www.genecards.org/cgi-bin/carddisp.pl?gene=ATP7B
	HSD3B7	Hydroxy-Delta-5-Steroid Dehydrogenase, 3 Beta- And Steroid Delta-Isomerase 7	Protein Coding	41	GC16P030985	11.05	https://www.genecards.org/cgi-bin/carddisp.pl?gene=HSD3B7
	MMEL1	Membrane Metalloendopeptidase Like 1	Protein Coding	36	GC01M002590	11.05	https://www.genecards.org/cgi-bin/carddisp.pl?gene=MMEL1
	CDH23	Cadherin Related 23	Protein Coding	41	GC10P071396	10.96	https://www.genecards.org/cgi-bin/carddisp.pl?gene=CDH23
	POMC	Proopiomelanocortin	Protein Coding	48	GC02M025160	10.73	https://www.genecards.org/cgi-bin/carddisp.pl?gene=POMC
	SERPINF1	Serpin Family F Member 1	Protein Coding	44	GC17P001761	10.69	https://www.genecards.org/cgi-bin/carddisp.pl?gene=SERPINF1
	OTX2	Orthodenticle Homeobox 2	Protein Coding	45	GC14M056799	10.68	https://www.genecards.org/cgi-bin/carddisp.pl?gene=OTX2
	LHX4	LIM Homeobox 4	Protein Coding	41	GC01P180230	10.68	https://www.genecards.org/cgi-bin/carddisp.pl?gene=LHX4
	MKRN3	Makorin Ring Finger Protein 3	Protein Coding	39	GC15P024594	10.61	https://www.genecards.org/cgi-bin/carddisp.pl?gene=MKRN3
	SMPD1	Sphingomyelin Phosphodiesterase 1	Protein Coding	47	GC11P006390	10.56	https://www.genecards.org/cgi-bin/carddisp.pl?gene=SMPD1
	ZBTB20	Zinc Finger And BTB Domain Containing 20	Protein Coding	40	GC03M114315	10.46	https://www.genecards.org/cgi-bin/carddisp.pl?gene=ZBTB20
	FGF8	Fibroblast Growth Factor 8	Protein Coding	47	GC10M101770	10.43	https://www.genecards.org/cgi-bin/carddisp.pl?gene=FGF8
	FLRT3	Fibronectin Leucine Rich Transmembrane Protein 3	Protein Coding	44	GC20M014322	10.43	https://www.genecards.org/cgi-bin/carddisp.pl?gene=FLRT3
	SPRY4	Sprouty RTK Signaling Antagonist 4	Protein Coding	44	GC05M142310	10.43	https://www.genecards.org/cgi-bin/carddisp.pl?gene=SPRY4
	HS6ST1	Heparan Sulfate 6-O-Sulfotransferase 1	Protein Coding	43	GC02M128236	10.43	https://www.genecards.org/cgi-bin/carddisp.pl?gene=HS6ST1
	IL17RD	Interleukin 17 Receptor D	Protein Coding	42	GC03M057089	10.43	https://www.genecards.org/cgi-bin/carddisp.pl?gene=IL17RD
	PROKR2	Prokineticin Receptor 2	Protein Coding	41	GC20M005303	10.43	https://www.genecards.org/cgi-bin/carddisp.pl?gene=PROKR2
	HAMP	Hepcidin Antimicrobial Peptide	Protein Coding	44	GC19P038216	10.4	https://www.genecards.org/cgi-bin/carddisp.pl?gene=HAMP
	HJV	Hemojuvelin BMP Co-Receptor	Protein Coding	35	GC01M146018	10.3	https://www.genecards.org/cgi-bin/carddisp.pl?gene=HJV
	HSD3B2	Hydroxy-Delta-5-Steroid Dehydrogenase, 3 Beta- And Steroid Delta-Isomerase 2	Protein Coding	46	GC01P119414	10.17	https://www.genecards.org/cgi-bin/carddisp.pl?gene=HSD3B2
	PCCA	Propionyl-CoA Carboxylase Subunit Alpha	Protein Coding	45	GC13P100089	10.17	https://www.genecards.org/cgi-bin/carddisp.pl?gene=PCCA
	B3GALT6	Beta-1,3-Galactosyltransferase 6	Protein Coding	39	GC01P001232	10.17	https://www.genecards.org/cgi-bin/carddisp.pl?gene=B3GALT6
	USB1	U6 SnRNA Biogenesis Phosphodiesterase 1	Protein Coding	36	GC16P057999	10.17	https://www.genecards.org/cgi-bin/carddisp.pl?gene=USB1
	TP63	Tumor Protein P63	Protein Coding	48	GC03P189598	10.01	https://www.genecards.org/cgi-bin/carddisp.pl?gene=TP63
	TET2	Tet Methylcytosine Dioxygenase 2	Protein Coding	44	GC04P105145	10.01	https://www.genecards.org/cgi-bin/carddisp.pl?gene=TET2
	LPCAT2	Lysophosphatidylcholine Acyltransferase 2	Protein Coding	41	GC16P055510	10.01	https://www.genecards.org/cgi-bin/carddisp.pl?gene=LPCAT2
	IFIH1	Interferon Induced With Helicase C Domain 1	Protein Coding	47	GC02M162267	9.98	https://www.genecards.org/cgi-bin/carddisp.pl?gene=IFIH1
	TACR3	Tachykinin Receptor 3	Protein Coding	50	GC04M103586	9.96	https://www.genecards.org/cgi-bin/carddisp.pl?gene=TACR3
	CHD7	Chromodomain Helicase DNA Binding Protein 7	Protein Coding	45	GC08P060678	9.96	https://www.genecards.org/cgi-bin/carddisp.pl?gene=CHD7
	DMRT1	Doublesex And Mab-3 Related Transcription Factor 1	Protein Coding	40	GC09P000831	9.88	https://www.genecards.org/cgi-bin/carddisp.pl?gene=DMRT1
	SERPINH1	Serpin Family H Member 1	Protein Coding	45	GC11P075562	9.69	https://www.genecards.org/cgi-bin/carddisp.pl?gene=SERPINH1
	COL7A1	Collagen Type VII Alpha 1 Chain	Protein Coding	44	GC03M048564	9.65	https://www.genecards.org/cgi-bin/carddisp.pl?gene=COL7A1
	LIFR	LIF Receptor Subunit Alpha	Protein Coding	47	GC05M038475	9.61	https://www.genecards.org/cgi-bin/carddisp.pl?gene=LIFR
	HBB	Hemoglobin Subunit Beta	Protein Coding	45	GC11M005352	9.61	https://www.genecards.org/cgi-bin/carddisp.pl?gene=HBB
	HLA-DQB1	Major Histocompatibility Complex, Class II, DQ Beta 1	Protein Coding	44	GC06M032804	9.57	https://www.genecards.org/cgi-bin/carddisp.pl?gene=HLA-DQB1
	HLA-DQA1	Major Histocompatibility Complex, Class II, DQ Alpha 1	Protein Coding	42	GC06P047340	9.57	https://www.genecards.org/cgi-bin/carddisp.pl?gene=HLA-DQA1
	AIP	Aryl Hydrocarbon Receptor Interacting Protein	Protein Coding	44	GC11P067468	9.55	https://www.genecards.org/cgi-bin/carddisp.pl?gene=AIP
	RPL11	Ribosomal Protein L11	Protein Coding	48	GC01P023691	9.42	https://www.genecards.org/cgi-bin/carddisp.pl?gene=RPL11
	TCF4	Transcription Factor 4	Protein Coding	46	GC18M055222	9.42	https://www.genecards.org/cgi-bin/carddisp.pl?gene=TCF4
	AGPAT2	1-Acylglycerol-3-Phosphate O-Acyltransferase 2	Protein Coding	45	GC09M136673	9.42	https://www.genecards.org/cgi-bin/carddisp.pl?gene=AGPAT2
	MST1	Macrophage Stimulating 1	Protein Coding	44	GC03M049683	9.42	https://www.genecards.org/cgi-bin/carddisp.pl?gene=MST1
	GPR35	G Protein-Coupled Receptor 35	Protein Coding	43	GC02P240605	9.42	https://www.genecards.org/cgi-bin/carddisp.pl?gene=GPR35
	WDR11	WD Repeat Domain 11	Protein Coding	37	GC10P120851	9.42	https://www.genecards.org/cgi-bin/carddisp.pl?gene=WDR11
	ANOS1	Anosmin 1	Protein Coding	36	GC0XM008528	9.42	https://www.genecards.org/cgi-bin/carddisp.pl?gene=ANOS1
	CTC1	CST Telomere Replication Complex Component 1	Protein Coding	35	GC17M008875	9.42	https://www.genecards.org/cgi-bin/carddisp.pl?gene=CTC1
	RNU4ATAC	RNA, U4atac Small Nuclear (U12-Dependent Splicing)	RNA Gene	20	GC02P121532	9.42	https://www.genecards.org/cgi-bin/carddisp.pl?gene=RNU4ATAC
	CCN6	Cellular Communication Network Factor 6	Protein Coding	33	GC06P112053	9.35	https://www.genecards.org/cgi-bin/carddisp.pl?gene=CCN6
	G6PC	Glucose-6-Phosphatase Catalytic Subunit	Protein Coding	44	GC17P042900	9.3	https://www.genecards.org/cgi-bin/carddisp.pl?gene=G6PC
	SLC37A4	Solute Carrier Family 37 Member 4	Protein Coding	43	GC11M119024	9.3	https://www.genecards.org/cgi-bin/carddisp.pl?gene=SLC37A4
	MTRR	5-Methyltetrahydrofolate-Homocysteine Methyltransferase Reductase	Protein Coding	43	GC05P007851	9.3	https://www.genecards.org/cgi-bin/carddisp.pl?gene=MTRR
	MMP1	Matrix Metallopeptidase 1	Protein Coding	51	GC11M102810	9.29	https://www.genecards.org/cgi-bin/carddisp.pl?gene=MMP1
	GLB1	Galactosidase Beta 1	Protein Coding	48	GC03M033013	9.17	https://www.genecards.org/cgi-bin/carddisp.pl?gene=GLB1
	GK	Glycerol Kinase	Protein Coding	47	GC0XP030671	9.17	https://www.genecards.org/cgi-bin/carddisp.pl?gene=GK
	CANT1	Calcium Activated Nucleotidase 1	Protein Coding	44	GC17M078992	9.17	https://www.genecards.org/cgi-bin/carddisp.pl?gene=CANT1
	GALNS	Galactosamine (N-Acetyl)-6-Sulfatase	Protein Coding	44	GC16M088813	9.17	https://www.genecards.org/cgi-bin/carddisp.pl?gene=GALNS
	CYB5A	Cytochrome B5 Type A	Protein Coding	44	GC18M074250	9.16	https://www.genecards.org/cgi-bin/carddisp.pl?gene=CYB5A
	WFS1	Wolframin ER Transmembrane Glycoprotein	Protein Coding	45	GC04P006271	9.15	https://www.genecards.org/cgi-bin/carddisp.pl?gene=WFS1
	EIF2B2	Eukaryotic Translation Initiation Factor 2B Subunit Beta	Protein Coding	44	GC14P075002	9.15	https://www.genecards.org/cgi-bin/carddisp.pl?gene=EIF2B2
	SEPSECS	Sep (O-Phosphoserine) TRNA:Sec (Selenocysteine) TRNA Synthase	Protein Coding	43	GC04M025121	9.15	https://www.genecards.org/cgi-bin/carddisp.pl?gene=SEPSECS
	PREPL	Prolyl Endopeptidase Like	Protein Coding	41	GC02M044281	9.15	https://www.genecards.org/cgi-bin/carddisp.pl?gene=PREPL
	MCM9	Minichromosome Maintenance 9 Homologous Recombination Repair Factor	Protein Coding	39	GC06M118813	9.15	https://www.genecards.org/cgi-bin/carddisp.pl?gene=MCM9
	SGO2	Shugoshin 2	Protein Coding	29	GC02P200511	9.15	https://www.genecards.org/cgi-bin/carddisp.pl?gene=SGO2
	FOXA2	Forkhead Box A2	Protein Coding	45	GC20M022581	9.13	https://www.genecards.org/cgi-bin/carddisp.pl?gene=FOXA2
	NUP107	Nucleoporin 107	Protein Coding	43	GC12P068686	9.13	https://www.genecards.org/cgi-bin/carddisp.pl?gene=NUP107
	MRPS22	Mitochondrial Ribosomal Protein S22	Protein Coding	41	GC03P139005	9.13	https://www.genecards.org/cgi-bin/carddisp.pl?gene=MRPS22
	POLR3H	RNA Polymerase III Subunit H	Protein Coding	37	GC22M041525	9.13	https://www.genecards.org/cgi-bin/carddisp.pl?gene=POLR3H
	BNC1	Basonuclin 1	Protein Coding	36	GC15M083255	9.13	https://www.genecards.org/cgi-bin/carddisp.pl?gene=BNC1
	SPIDR	Scaffold Protein Involved In DNA Repair	Protein Coding	32	GC08P047260	9.13	https://www.genecards.org/cgi-bin/carddisp.pl?gene=SPIDR
	KIT	KIT Proto-Oncogene, Receptor Tyrosine Kinase	Protein Coding	53	GC04P054657	8.97	https://www.genecards.org/cgi-bin/carddisp.pl?gene=KIT
	TENT5A	Terminal Nucleotidyltransferase 5A	Protein Coding	29	GC06M081495	8.92	https://www.genecards.org/cgi-bin/carddisp.pl?gene=TENT5A
	VLDLR	Very Low Density Lipoprotein Receptor	Protein Coding	50	GC09P002611	8.83	https://www.genecards.org/cgi-bin/carddisp.pl?gene=VLDLR
	BRCA1	BRCA1 DNA Repair Associated	Protein Coding	50	GC17M043044	8.83	https://www.genecards.org/cgi-bin/carddisp.pl?gene=BRCA1
	CREB3L1	CAMP Responsive Element Binding Protein 3 Like 1	Protein Coding	41	GC11P046299	8.81	https://www.genecards.org/cgi-bin/carddisp.pl?gene=CREB3L1
	FGFR3	Fibroblast Growth Factor Receptor 3	Protein Coding	55	GC04P001795	8.76	https://www.genecards.org/cgi-bin/carddisp.pl?gene=FGFR3
	WNT10B	Wnt Family Member 10B	Protein Coding	48	GC12M048965	8.76	https://www.genecards.org/cgi-bin/carddisp.pl?gene=WNT10B
	MIR550A1	MicroRNA 550a-1	RNA Gene	16	GC07P030329	8.72	https://www.genecards.org/cgi-bin/carddisp.pl?gene=MIR550A1
	ATM	ATM Serine/Threonine Kinase	Protein Coding	54	GC11P108222	8.69	https://www.genecards.org/cgi-bin/carddisp.pl?gene=ATM
	LRP8	LDL Receptor Related Protein 8	Protein Coding	43	GC01M053243	8.68	https://www.genecards.org/cgi-bin/carddisp.pl?gene=LRP8
	ADCY10	Adenylate Cyclase 10	Protein Coding	45	GC01M167809	8.66	https://www.genecards.org/cgi-bin/carddisp.pl?gene=ADCY10
	HPGD	15-Hydroxyprostaglandin Dehydrogenase	Protein Coding	48	GC04M174490	8.65	https://www.genecards.org/cgi-bin/carddisp.pl?gene=HPGD
	MIR433	MicroRNA 433	RNA Gene	21	GC14P104577	8.64	https://www.genecards.org/cgi-bin/carddisp.pl?gene=MIR433
	PPIB	Peptidylprolyl Isomerase B	Protein Coding	50	GC15M064155	8.54	https://www.genecards.org/cgi-bin/carddisp.pl?gene=PPIB
	ZFPM2	Zinc Finger Protein, FOG Family Member 2	Protein Coding	41	GC08P104590	8.52	https://www.genecards.org/cgi-bin/carddisp.pl?gene=ZFPM2
	HSPG2	Heparan Sulfate Proteoglycan 2	Protein Coding	45	GC01M021822	8.45	https://www.genecards.org/cgi-bin/carddisp.pl?gene=HSPG2
	SNRPN	Small Nuclear Ribonucleoprotein Polypeptide N	Protein Coding	44	GC15P024823	8.42	https://www.genecards.org/cgi-bin/carddisp.pl?gene=SNRPN
	NDN	Necdin, MAGE Family Member	Protein Coding	41	GC15M023686	8.42	https://www.genecards.org/cgi-bin/carddisp.pl?gene=NDN
	MAGEL2	MAGE Family Member L2	Protein Coding	37	GC15M023643	8.42	https://www.genecards.org/cgi-bin/carddisp.pl?gene=MAGEL2
	NPAP1	Nuclear Pore Associated Protein 1	Protein Coding	27	GC15P024675	8.42	https://www.genecards.org/cgi-bin/carddisp.pl?gene=NPAP1
	MIR188	MicroRNA 188	RNA Gene	16	GC0XP050003	8.42	https://www.genecards.org/cgi-bin/carddisp.pl?gene=MIR188
	FLNA	Filamin A	Protein Coding	49	GC0XM154348	8.42	https://www.genecards.org/cgi-bin/carddisp.pl?gene=FLNA
	ERCC8	ERCC Excision Repair 8, CSA Ubiquitin Ligase Complex Subunit	Protein Coding	41	GC05M060868	8.42	https://www.genecards.org/cgi-bin/carddisp.pl?gene=ERCC8
	CAV1	Caveolin 1	Protein Coding	48	GC07P116524	8.37	https://www.genecards.org/cgi-bin/carddisp.pl?gene=CAV1
	CAVIN1	Caveolae Associated Protein 1	Protein Coding	32	GC17M042404	8.37	https://www.genecards.org/cgi-bin/carddisp.pl?gene=CAVIN1
	STAT5B	Signal Transducer And Activator Of Transcription 5B	Protein Coding	49	GC17M042199	8.35	https://www.genecards.org/cgi-bin/carddisp.pl?gene=STAT5B
	ERCC1	ERCC Excision Repair 1, Endonuclease Non-Catalytic Subunit	Protein Coding	45	GC19M045409	8.35	https://www.genecards.org/cgi-bin/carddisp.pl?gene=ERCC1
	GNPTG	N-Acetylglucosamine-1-Phosphate Transferase Subunit Gamma	Protein Coding	39	GC16P001351	8.35	https://www.genecards.org/cgi-bin/carddisp.pl?gene=GNPTG
	GPAA1	Glycosylphosphatidylinositol Anchor Attachment 1	Protein Coding	42	GC08P144082	8.24	https://www.genecards.org/cgi-bin/carddisp.pl?gene=GPAA1
	TONSL	Tonsoku Like, DNA Repair Protein	Protein Coding	36	GC08M144428	8.24	https://www.genecards.org/cgi-bin/carddisp.pl?gene=TONSL
	SLC40A1	Solute Carrier Family 40 Member 1	Protein Coding	46	GC02M189560	8.16	https://www.genecards.org/cgi-bin/carddisp.pl?gene=SLC40A1
	GATA4	GATA Binding Protein 4	Protein Coding	48	GC08P011676	8.11	https://www.genecards.org/cgi-bin/carddisp.pl?gene=GATA4
	GNPTAB	N-Acetylglucosamine-1-Phosphate Transferase Subunits Alpha And Beta	Protein Coding	41	GC12M101745	8.07	https://www.genecards.org/cgi-bin/carddisp.pl?gene=GNPTAB
	NPM1	Nucleophosmin 1	Protein Coding	50	GC05P171387	7.98	https://www.genecards.org/cgi-bin/carddisp.pl?gene=NPM1
	MAP3K1	Mitogen-Activated Protein Kinase Kinase Kinase 1	Protein Coding	49	GC05P056815	7.98	https://www.genecards.org/cgi-bin/carddisp.pl?gene=MAP3K1
	MALT1	MALT1 Paracaspase	Protein Coding	47	GC18P058671	7.98	https://www.genecards.org/cgi-bin/carddisp.pl?gene=MALT1
	ASAH1	N-Acylsphingosine Amidohydrolase 1	Protein Coding	46	GC08M018055	7.98	https://www.genecards.org/cgi-bin/carddisp.pl?gene=ASAH1
	ABCC9	ATP Binding Cassette Subfamily C Member 9	Protein Coding	44	GC12M021797	7.98	https://www.genecards.org/cgi-bin/carddisp.pl?gene=ABCC9
	IL12RB1	Interleukin 12 Receptor Subunit Beta 1	Protein Coding	44	GC19M018058	7.98	https://www.genecards.org/cgi-bin/carddisp.pl?gene=IL12RB1
	KCNJ8	Potassium Inwardly Rectifying Channel Subfamily J Member 8	Protein Coding	43	GC12M021764	7.98	https://www.genecards.org/cgi-bin/carddisp.pl?gene=KCNJ8
	NDUFAF1	NADH:Ubiquinone Oxidoreductase Complex Assembly Factor 1	Protein Coding	41	GC15M041387	7.98	https://www.genecards.org/cgi-bin/carddisp.pl?gene=NDUFAF1
	RAB3GAP1	RAB3 GTPase Activating Protein Catalytic Subunit 1	Protein Coding	40	GC02P135052	7.98	https://www.genecards.org/cgi-bin/carddisp.pl?gene=RAB3GAP1
	ASXL2	ASXL Transcriptional Regulator 2	Protein Coding	39	GC02M025733	7.98	https://www.genecards.org/cgi-bin/carddisp.pl?gene=ASXL2
	PEX12	Peroxisomal Biogenesis Factor 12	Protein Coding	39	GC17M035574	7.98	https://www.genecards.org/cgi-bin/carddisp.pl?gene=PEX12
	POU2AF1	POU Class 2 Homeobox Associating Factor 1	Protein Coding	37	GC11M111352	7.98	https://www.genecards.org/cgi-bin/carddisp.pl?gene=POU2AF1
	TRMT10A	TRNA Methyltransferase 10A	Protein Coding	36	GC04M099546	7.98	https://www.genecards.org/cgi-bin/carddisp.pl?gene=TRMT10A
	ZNF469	Zinc Finger Protein 469	Protein Coding	34	GC16P088382	7.98	https://www.genecards.org/cgi-bin/carddisp.pl?gene=ZNF469
	DMRT3	Doublesex And Mab-3 Related Transcription Factor 3	Protein Coding	33	GC09P000976	7.98	https://www.genecards.org/cgi-bin/carddisp.pl?gene=DMRT3
	STN1	STN1 Subunit Of CST Complex	Protein Coding	32	GC10M103878	7.81	https://www.genecards.org/cgi-bin/carddisp.pl?gene=STN1
	AXIN1	Axin 1	Protein Coding	47	GC16M000287	7.75	https://www.genecards.org/cgi-bin/carddisp.pl?gene=AXIN1
	MESD	Mesoderm Development LRP Chaperone	Protein Coding	31	GC15M080955	7.7	https://www.genecards.org/cgi-bin/carddisp.pl?gene=MESD
	H2AC18	H2A Clustered Histone 18	Protein Coding	26	GC01M149961	7.7	https://www.genecards.org/cgi-bin/carddisp.pl?gene=H2AC18
	IL2RA	Interleukin 2 Receptor Subunit Alpha	Protein Coding	50	GC10M006010	7.68	https://www.genecards.org/cgi-bin/carddisp.pl?gene=IL2RA
	KITLG	KIT Ligand	Protein Coding	44	GC12M088492	7.64	https://www.genecards.org/cgi-bin/carddisp.pl?gene=KITLG
	SLC34A3	Solute Carrier Family 34 Member 3	Protein Coding	41	GC09P137230	7.55	https://www.genecards.org/cgi-bin/carddisp.pl?gene=SLC34A3
	TFR2	Transferrin Receptor 2	Protein Coding	44	GC07M100620	7.47	https://www.genecards.org/cgi-bin/carddisp.pl?gene=TFR2
	ASXL1	ASXL Transcriptional Regulator 1	Protein Coding	43	GC20P032359	7.47	https://www.genecards.org/cgi-bin/carddisp.pl?gene=ASXL1
	SRSF2	Serine And Arginine Rich Splicing Factor 2	Protein Coding	40	GC17M076734	7.47	https://www.genecards.org/cgi-bin/carddisp.pl?gene=SRSF2
	ERCC4	ERCC Excision Repair 4, Endonuclease Catalytic Subunit	Protein Coding	45	GC16P013920	7.42	https://www.genecards.org/cgi-bin/carddisp.pl?gene=ERCC4
	JAG1	Jagged Canonical Notch Ligand 1	Protein Coding	50	GC20M010637	7.35	https://www.genecards.org/cgi-bin/carddisp.pl?gene=JAG1
	FAT4	FAT Atypical Cadherin 4	Protein Coding	40	GC04P125315	7.23	https://www.genecards.org/cgi-bin/carddisp.pl?gene=FAT4
	HLA-A	Major Histocompatibility Complex, Class I, A	Protein Coding	46	GC06P047265	7.18	https://www.genecards.org/cgi-bin/carddisp.pl?gene=HLA-A
	IL6ST	Interleukin 6 Signal Transducer	Protein Coding	45	GC05M055935	7.17	https://www.genecards.org/cgi-bin/carddisp.pl?gene=IL6ST
	MLXIPL	MLX Interacting Protein Like	Protein Coding	41	GC07M073593	7.1	https://www.genecards.org/cgi-bin/carddisp.pl?gene=MLXIPL
	TNFSF15	TNF Superfamily Member 15	Protein Coding	45	GC09M114784	7.01	https://www.genecards.org/cgi-bin/carddisp.pl?gene=TNFSF15
	HERC2	HECT And RLD Domain Containing E3 Ubiquitin Protein Ligase 2	Protein Coding	45	GC15M028111	6.87	https://www.genecards.org/cgi-bin/carddisp.pl?gene=HERC2
	PWRN1	Prader-Willi Region Non-Protein Coding RNA 1	RNA Gene	18	GC15P024870	6.87	https://www.genecards.org/cgi-bin/carddisp.pl?gene=PWRN1
	IPW	Imprinted In Prader-Willi Syndrome	RNA Gene	15	GC15P025116	6.87	https://www.genecards.org/cgi-bin/carddisp.pl?gene=IPW
	SNORD115-1	Small Nucleolar RNA, C/D Box 115-1	RNA Gene	14	GC15P026363	6.87	https://www.genecards.org/cgi-bin/carddisp.pl?gene=SNORD115-1
	PWAR1	Prader Willi/Angelman Region RNA 1	RNA Gene	14	GC15P025135	6.87	https://www.genecards.org/cgi-bin/carddisp.pl?gene=PWAR1
	SNORD116-1	Small Nucleolar RNA, C/D Box 116-1	RNA Gene	14	GC15P026353	6.87	https://www.genecards.org/cgi-bin/carddisp.pl?gene=SNORD116-1
	MKRN3-AS1	MKRN3 Antisense RNA 1	RNA Gene	8	GC15U901326	6.87	https://www.genecards.org/cgi-bin/carddisp.pl?gene=MKRN3-AS1
	TPO	Thyroid Peroxidase	Protein Coding	48	GC02P001374	6.86	https://www.genecards.org/cgi-bin/carddisp.pl?gene=TPO
	PYGL	Glycogen Phosphorylase L	Protein Coding	48	GC14M050857	6.82	https://www.genecards.org/cgi-bin/carddisp.pl?gene=PYGL
	HELLS	Helicase, Lymphoid Specific	Protein Coding	45	GC10P094501	6.76	https://www.genecards.org/cgi-bin/carddisp.pl?gene=HELLS
	AIRE	Autoimmune Regulator	Protein Coding	44	GC21P044285	6.73	https://www.genecards.org/cgi-bin/carddisp.pl?gene=AIRE
	AMH	Anti-Mullerian Hormone	Protein Coding	43	GC19P002251	6.73	https://www.genecards.org/cgi-bin/carddisp.pl?gene=AMH
	GGT1	Gamma-Glutamyltransferase 1	Protein Coding	46	GC22P024927	6.73	https://www.genecards.org/cgi-bin/carddisp.pl?gene=GGT1
	PHGDH	Phosphoglycerate Dehydrogenase	Protein Coding	49	GC01P119660	6.69	https://www.genecards.org/cgi-bin/carddisp.pl?gene=PHGDH
	LIMK1	LIM Domain Kinase 1	Protein Coding	49	GC07P074082	6.69	https://www.genecards.org/cgi-bin/carddisp.pl?gene=LIMK1
	PSAT1	Phosphoserine Aminotransferase 1	Protein Coding	48	GC09P078297	6.69	https://www.genecards.org/cgi-bin/carddisp.pl?gene=PSAT1
	PRLR	Prolactin Receptor	Protein Coding	48	GC05M035048	6.69	https://www.genecards.org/cgi-bin/carddisp.pl?gene=PRLR
	RFC2	Replication Factor C Subunit 2	Protein Coding	44	GC07M074231	6.69	https://www.genecards.org/cgi-bin/carddisp.pl?gene=RFC2
	ADAMTS2	ADAM Metallopeptidase With Thrombospondin Type 1 Motif 2	Protein Coding	42	GC05M179110	6.69	https://www.genecards.org/cgi-bin/carddisp.pl?gene=ADAMTS2
	GTF2I	General Transcription Factor IIi	Protein Coding	42	GC07P074658	6.69	https://www.genecards.org/cgi-bin/carddisp.pl?gene=GTF2I
	GTF2IRD1	GTF2I Repeat Domain Containing 1	Protein Coding	42	GC07P074461	6.69	https://www.genecards.org/cgi-bin/carddisp.pl?gene=GTF2IRD1
	BAZ1B	Bromodomain Adjacent To Zinc Finger Domain 1B	Protein Coding	40	GC07M073440	6.69	https://www.genecards.org/cgi-bin/carddisp.pl?gene=BAZ1B
	PIGT	Phosphatidylinositol Glycan Anchor Biosynthesis Class T	Protein Coding	40	GC20P045416	6.69	https://www.genecards.org/cgi-bin/carddisp.pl?gene=PIGT
	TBL2	Transducin Beta Like 2	Protein Coding	39	GC07M073568	6.69	https://www.genecards.org/cgi-bin/carddisp.pl?gene=TBL2
	SH3PXD2B	SH3 And PX Domains 2B	Protein Coding	38	GC05M172325	6.69	https://www.genecards.org/cgi-bin/carddisp.pl?gene=SH3PXD2B
	CLIP2	CAP-Gly Domain Containing Linker Protein 2	Protein Coding	37	GC07P074289	6.69	https://www.genecards.org/cgi-bin/carddisp.pl?gene=CLIP2
	LAMC2	Laminin Subunit Gamma 2	Protein Coding	45	GC01P183155	6.62	https://www.genecards.org/cgi-bin/carddisp.pl?gene=LAMC2
	LAMB3	Laminin Subunit Beta 3	Protein Coding	45	GC01M209614	6.62	https://www.genecards.org/cgi-bin/carddisp.pl?gene=LAMB3
	LAMA3	Laminin Subunit Alpha 3	Protein Coding	44	GC18P023689	6.62	https://www.genecards.org/cgi-bin/carddisp.pl?gene=LAMA3
	HLA-B	Major Histocompatibility Complex, Class I, B	Protein Coding	45	GC06M031315	6.61	https://www.genecards.org/cgi-bin/carddisp.pl?gene=HLA-B
	G6PD	Glucose-6-Phosphate Dehydrogenase	Protein Coding	50	GC0XM154531	6.6	https://www.genecards.org/cgi-bin/carddisp.pl?gene=G6PD
	FGFR2	Fibroblast Growth Factor Receptor 2	Protein Coding	54	GC10M121478	6.57	https://www.genecards.org/cgi-bin/carddisp.pl?gene=FGFR2
	CTDP1	CTD Phosphatase Subunit 1	Protein Coding	41	GC18P079679	6.57	https://www.genecards.org/cgi-bin/carddisp.pl?gene=CTDP1
	TBCK	TBC1 Domain Containing Kinase	Protein Coding	40	GC04M106041	6.57	https://www.genecards.org/cgi-bin/carddisp.pl?gene=TBCK
	TMEM165	Transmembrane Protein 165	Protein Coding	39	GC04P055395	6.57	https://www.genecards.org/cgi-bin/carddisp.pl?gene=TMEM165
	SLC17A5	Solute Carrier Family 17 Member 5	Protein Coding	44	GC06M073593	6.56	https://www.genecards.org/cgi-bin/carddisp.pl?gene=SLC17A5
	CGA	Glycoprotein Hormones, Alpha Polypeptide	Protein Coding	43	GC06M087085	6.5	https://www.genecards.org/cgi-bin/carddisp.pl?gene=CGA
	FSHB	Follicle Stimulating Hormone Subunit Beta	Protein Coding	43	GC11P030210	6.5	https://www.genecards.org/cgi-bin/carddisp.pl?gene=FSHB
	NSD1	Nuclear Receptor Binding SET Domain Protein 1	Protein Coding	43	GC05P177134	6.47	https://www.genecards.org/cgi-bin/carddisp.pl?gene=NSD1
	SIM1	SIM BHLH Transcription Factor 1	Protein Coding	40	GC06M100386	6.47	https://www.genecards.org/cgi-bin/carddisp.pl?gene=SIM1
	CELIAC2	Celiac Disease 2	Genetic Locus	3	GC05U900007	6.47	https://www.genecards.org/cgi-bin/carddisp.pl?gene=CELIAC2
	CELIAC10	Celiac Disease, Susceptibility To, 10	Genetic Locus	2	GC03U901211	6.47	https://www.genecards.org/cgi-bin/carddisp.pl?gene=CELIAC10
	CELIAC11	Celiac Disease, Susceptibility To, 11	Genetic Locus	2	GC03U901236	6.47	https://www.genecards.org/cgi-bin/carddisp.pl?gene=CELIAC11
	CELIAC12	Celiac Disease, Susceptibility To, 12	Genetic Locus	2	GC06U901611	6.47	https://www.genecards.org/cgi-bin/carddisp.pl?gene=CELIAC12
	CELIAC13	Celiac Disease, Susceptibility To, 13	Genetic Locus	2	GC12U901080	6.47	https://www.genecards.org/cgi-bin/carddisp.pl?gene=CELIAC13
	CELIAC5	Celiac Disease, Susceptibility To, 5	Genetic Locus	2	GC15U900548	6.47	https://www.genecards.org/cgi-bin/carddisp.pl?gene=CELIAC5
	CELIAC6	Celiac Disease, Susceptibility To, 6	Genetic Locus	2	GC04U900984	6.47	https://www.genecards.org/cgi-bin/carddisp.pl?gene=CELIAC6
	CELIAC7	Celiac Disease, Susceptibility To, 7	Genetic Locus	2	GC01U902349	6.47	https://www.genecards.org/cgi-bin/carddisp.pl?gene=CELIAC7
	CELIAC8	Celiac Disease, Susceptibility To, 8	Genetic Locus	2	GC02U901656	6.47	https://www.genecards.org/cgi-bin/carddisp.pl?gene=CELIAC8
	CELIAC9	Celiac Disease, Susceptibility To, 9	Genetic Locus	2	GC03U901197	6.47	https://www.genecards.org/cgi-bin/carddisp.pl?gene=CELIAC9
	PSC	Cholangitis, Primary Sclerosing	Genetic Locus	2	GC03U901834	6.47	https://www.genecards.org/cgi-bin/carddisp.pl?gene=PSC
	RRM2B	Ribonucleotide Reductase Regulatory TP53 Inducible Subunit M2B	Protein Coding	49	GC08M102204	6.44	https://www.genecards.org/cgi-bin/carddisp.pl?gene=RRM2B
	SLC25A4	Solute Carrier Family 25 Member 4	Protein Coding	48	GC04P185143	6.44	https://www.genecards.org/cgi-bin/carddisp.pl?gene=SLC25A4
	IRF5	Interferon Regulatory Factor 5	Protein Coding	48	GC07P128937	6.44	https://www.genecards.org/cgi-bin/carddisp.pl?gene=IRF5
	WWOX	WW Domain Containing Oxidoreductase	Protein Coding	47	GC16P078099	6.44	https://www.genecards.org/cgi-bin/carddisp.pl?gene=WWOX
	AKR1D1	Aldo-Keto Reductase Family 1 Member D1	Protein Coding	46	GC07P138003	6.44	https://www.genecards.org/cgi-bin/carddisp.pl?gene=AKR1D1
	RPL10	Ribosomal Protein L10	Protein Coding	45	GC0XP154389	6.44	https://www.genecards.org/cgi-bin/carddisp.pl?gene=RPL10
	POLD1	DNA Polymerase Delta 1, Catalytic Subunit	Protein Coding	45	GC19P050385	6.44	https://www.genecards.org/cgi-bin/carddisp.pl?gene=POLD1
	PCCB	Propionyl-CoA Carboxylase Subunit Beta	Protein Coding	45	GC03P136250	6.44	https://www.genecards.org/cgi-bin/carddisp.pl?gene=PCCB
	IL12A	Interleukin 12A	Protein Coding	44	GC03P159988	6.44	https://www.genecards.org/cgi-bin/carddisp.pl?gene=IL12A
	NGLY1	N-Glycanase 1	Protein Coding	44	GC03M025718	6.44	https://www.genecards.org/cgi-bin/carddisp.pl?gene=NGLY1
	SLCO2A1	Solute Carrier Organic Anion Transporter Family Member 2A1	Protein Coding	43	GC03M133932	6.44	https://www.genecards.org/cgi-bin/carddisp.pl?gene=SLCO2A1
	SLC25A19	Solute Carrier Family 25 Member 19	Protein Coding	43	GC17M075273	6.44	https://www.genecards.org/cgi-bin/carddisp.pl?gene=SLC25A19
	NFIX	Nuclear Factor I X	Protein Coding	42	GC19P012996	6.44	https://www.genecards.org/cgi-bin/carddisp.pl?gene=NFIX
	TRIP11	Thyroid Hormone Receptor Interactor 11	Protein Coding	42	GC14M091965	6.44	https://www.genecards.org/cgi-bin/carddisp.pl?gene=TRIP11
	VAMP7	Vesicle Associated Membrane Protein 7	Protein Coding	42	GC0XP155881	6.44	https://www.genecards.org/cgi-bin/carddisp.pl?gene=VAMP7
	LETM1	Leucine Zipper And EF-Hand Containing Transmembrane Protein 1	Protein Coding	41	GC04M001781	6.44	https://www.genecards.org/cgi-bin/carddisp.pl?gene=LETM1
	POLG2	DNA Polymerase Gamma 2, Accessory Subunit	Protein Coding	41	GC17M064477	6.44	https://www.genecards.org/cgi-bin/carddisp.pl?gene=POLG2
	IFT122	Intraflagellar Transport 122	Protein Coding	40	GC03P129440	6.44	https://www.genecards.org/cgi-bin/carddisp.pl?gene=IFT122
	SC5D	Sterol-C5-Desaturase	Protein Coding	40	GC11P121292	6.44	https://www.genecards.org/cgi-bin/carddisp.pl?gene=SC5D
	SPIB	Spi-B Transcription Factor	Protein Coding	40	GC19P050418	6.44	https://www.genecards.org/cgi-bin/carddisp.pl?gene=SPIB
	VPS53	VPS53 Subunit Of GARP Complex	Protein Coding	40	GC17M000508	6.44	https://www.genecards.org/cgi-bin/carddisp.pl?gene=VPS53
	TNPO3	Transportin 3	Protein Coding	39	GC07M128954	6.44	https://www.genecards.org/cgi-bin/carddisp.pl?gene=TNPO3
	PRDM5	PR/SET Domain 5	Protein Coding	39	GC04M120686	6.44	https://www.genecards.org/cgi-bin/carddisp.pl?gene=PRDM5
	WDR19	WD Repeat Domain 19	Protein Coding	38	GC04P039184	6.44	https://www.genecards.org/cgi-bin/carddisp.pl?gene=WDR19
	WDR35	WD Repeat Domain 35	Protein Coding	38	GC02M019910	6.44	https://www.genecards.org/cgi-bin/carddisp.pl?gene=WDR35
	IFT43	Intraflagellar Transport 43	Protein Coding	37	GC14P075902	6.44	https://www.genecards.org/cgi-bin/carddisp.pl?gene=IFT43
	NELFA	Negative Elongation Factor Complex Member A	Protein Coding	36	GC04M001985	6.44	https://www.genecards.org/cgi-bin/carddisp.pl?gene=NELFA
	IFT52	Intraflagellar Transport 52	Protein Coding	36	GC20P043590	6.44	https://www.genecards.org/cgi-bin/carddisp.pl?gene=IFT52
	NSD2	Nuclear Receptor Binding SET Domain Protein 2	Protein Coding	35	GC04P001872	6.44	https://www.genecards.org/cgi-bin/carddisp.pl?gene=NSD2
	TWNK	Twinkle MtDNA Helicase	Protein Coding	33	GC10P100993	6.44	https://www.genecards.org/cgi-bin/carddisp.pl?gene=TWNK
	TF	Transferrin	Protein Coding	49	GC03P133666	6.39	https://www.genecards.org/cgi-bin/carddisp.pl?gene=TF
	F2	Coagulation Factor II, Thrombin	Protein Coding	48	GC11P046720	6.31	https://www.genecards.org/cgi-bin/carddisp.pl?gene=F2
	LHCGR	Luteinizing Hormone/Choriogonadotropin Receptor	Protein Coding	47	GC02M048647	6.31	https://www.genecards.org/cgi-bin/carddisp.pl?gene=LHCGR
	ATP6V0A2	ATPase H+ Transporting V0 Subunit A2	Protein Coding	44	GC12P123712	6.28	https://www.genecards.org/cgi-bin/carddisp.pl?gene=ATP6V0A2
	RAD51	RAD51 Recombinase	Protein Coding	52	GC15P040694	6.23	https://www.genecards.org/cgi-bin/carddisp.pl?gene=RAD51
	NOTCH3	Notch Receptor 3	Protein Coding	49	GC19M015159	6.23	https://www.genecards.org/cgi-bin/carddisp.pl?gene=NOTCH3
	DNAH8	Dynein Axonemal Heavy Chain 8	Protein Coding	37	GC06P047481	6.23	https://www.genecards.org/cgi-bin/carddisp.pl?gene=DNAH8
	NR1I2	Nuclear Receptor Subfamily 1 Group I Member 2	Protein Coding	45	GC03P119780	6.21	https://www.genecards.org/cgi-bin/carddisp.pl?gene=NR1I2
	CRH	Corticotropin Releasing Hormone	Protein Coding	44	GC08M066176	6.2	https://www.genecards.org/cgi-bin/carddisp.pl?gene=CRH
	WNT4	Wnt Family Member 4	Protein Coding	47	GC01M022190	6.19	https://www.genecards.org/cgi-bin/carddisp.pl?gene=WNT4
	TRPV6	Transient Receptor Potential Cation Channel Subfamily V Member 6	Protein Coding	46	GC07M142871	6.05	https://www.genecards.org/cgi-bin/carddisp.pl?gene=TRPV6
	ENO1	Enolase 1	Protein Coding	47	GC01M008861	6.04	https://www.genecards.org/cgi-bin/carddisp.pl?gene=ENO1
	SHOX	Short Stature Homeobox	Protein Coding	38	GC0XP000624	6.04	https://www.genecards.org/cgi-bin/carddisp.pl?gene=SHOX
	NOTCH1	Notch Receptor 1	Protein Coding	51	GC09M136602	6.01	https://www.genecards.org/cgi-bin/carddisp.pl?gene=NOTCH1
	NR1H4	Nuclear Receptor Subfamily 1 Group H Member 4	Protein Coding	48	GC12P100473	6.01	https://www.genecards.org/cgi-bin/carddisp.pl?gene=NR1H4
	CD79A	CD79a Molecule	Protein Coding	46	GC19P041877	6.01	https://www.genecards.org/cgi-bin/carddisp.pl?gene=CD79A
	MIR144	MicroRNA 144	RNA Gene	16	GC17M029965	5.94	https://www.genecards.org/cgi-bin/carddisp.pl?gene=MIR144
	MMP13	Matrix Metallopeptidase 13	Protein Coding	50	GC11M102942	5.92	https://www.genecards.org/cgi-bin/carddisp.pl?gene=MMP13
	ALDH18A1	Aldehyde Dehydrogenase 18 Family Member A1	Protein Coding	45	GC10M095605	5.92	https://www.genecards.org/cgi-bin/carddisp.pl?gene=ALDH18A1
	TERF1	Telomeric Repeat Binding Factor 1	Protein Coding	41	GC08P073003	5.91	https://www.genecards.org/cgi-bin/carddisp.pl?gene=TERF1
	EPRS1	Glutamyl-Prolyl-TRNA Synthetase 1	Protein Coding	36	GC01M219969	5.91	https://www.genecards.org/cgi-bin/carddisp.pl?gene=EPRS1
	ENPP1	Ectonucleotide Pyrophosphatase/Phosphodiesterase 1	Protein Coding	47	GC06P131808	5.87	https://www.genecards.org/cgi-bin/carddisp.pl?gene=ENPP1
	COL5A2	Collagen Type V Alpha 2 Chain	Protein Coding	41	GC02M189031	5.86	https://www.genecards.org/cgi-bin/carddisp.pl?gene=COL5A2
	PEX2	Peroxisomal Biogenesis Factor 2	Protein Coding	43	GC08M076980	5.85	https://www.genecards.org/cgi-bin/carddisp.pl?gene=PEX2
	SST	Somatostatin	Protein Coding	42	GC03M187668	5.85	https://www.genecards.org/cgi-bin/carddisp.pl?gene=SST
	GPT	Glutamic--Pyruvic Transaminase	Protein Coding	41	GC08P144502	5.83	https://www.genecards.org/cgi-bin/carddisp.pl?gene=GPT
	MSX2	Msh Homeobox 2	Protein Coding	47	GC05P174724	5.82	https://www.genecards.org/cgi-bin/carddisp.pl?gene=MSX2
	PRKACB	Protein Kinase CAMP-Activated Catalytic Subunit Beta	Protein Coding	47	GC01P084078	5.81	https://www.genecards.org/cgi-bin/carddisp.pl?gene=PRKACB
	GHRH	Growth Hormone Releasing Hormone	Protein Coding	40	GC20M037251	5.81	https://www.genecards.org/cgi-bin/carddisp.pl?gene=GHRH
	CP	Ceruloplasmin	Protein Coding	47	GC03M149162	5.79	https://www.genecards.org/cgi-bin/carddisp.pl?gene=CP
	INHBA	Inhibin Subunit Beta A	Protein Coding	45	GC07M041668	5.79	https://www.genecards.org/cgi-bin/carddisp.pl?gene=INHBA
	MTR	5-Methyltetrahydrofolate-Homocysteine Methyltransferase	Protein Coding	46	GC01P236795	5.79	https://www.genecards.org/cgi-bin/carddisp.pl?gene=MTR
	IL17F	Interleukin 17F	Protein Coding	41	GC06M052209	5.79	https://www.genecards.org/cgi-bin/carddisp.pl?gene=IL17F
	ICOSLG	Inducible T Cell Costimulator Ligand	Protein Coding	39	GC21M044222	5.73	https://www.genecards.org/cgi-bin/carddisp.pl?gene=ICOSLG
	VCP	Valosin Containing Protein	Protein Coding	48	GC09M035056	5.71	https://www.genecards.org/cgi-bin/carddisp.pl?gene=VCP
	MECOM	MDS1 And EVI1 Complex Locus	Protein Coding	47	GC03M169083	5.71	https://www.genecards.org/cgi-bin/carddisp.pl?gene=MECOM
	SBDS	SBDS Ribosome Maturation Factor	Protein Coding	43	GC07M066987	5.7	https://www.genecards.org/cgi-bin/carddisp.pl?gene=SBDS
	HLA-C	Major Histocompatibility Complex, Class I, C	Protein Coding	44	GC06M031272	5.69	https://www.genecards.org/cgi-bin/carddisp.pl?gene=HLA-C
	SEMA3A	Semaphorin 3A	Protein Coding	45	GC07M083955	5.63	https://www.genecards.org/cgi-bin/carddisp.pl?gene=SEMA3A
	PHEX	Phosphate Regulating Endopeptidase Homolog X-Linked	Protein Coding	40	GC0XP022032	5.63	https://www.genecards.org/cgi-bin/carddisp.pl?gene=PHEX
	ACTB	Actin Beta	Protein Coding	49	GC07M005527	5.6	https://www.genecards.org/cgi-bin/carddisp.pl?gene=ACTB
	PRKDC	Protein Kinase, DNA-Activated, Catalytic Subunit	Protein Coding	49	GC08M047773	5.6	https://www.genecards.org/cgi-bin/carddisp.pl?gene=PRKDC
	MC2R	Melanocortin 2 Receptor	Protein Coding	47	GC18M017331	5.6	https://www.genecards.org/cgi-bin/carddisp.pl?gene=MC2R
	ACAN	Aggrecan	Protein Coding	45	GC15P088813	5.6	https://www.genecards.org/cgi-bin/carddisp.pl?gene=ACAN
	HEXA	Hexosaminidase Subunit Alpha	Protein Coding	45	GC15M072340	5.6	https://www.genecards.org/cgi-bin/carddisp.pl?gene=HEXA
	XRCC5	X-Ray Repair Cross Complementing 5	Protein Coding	44	GC02P216107	5.6	https://www.genecards.org/cgi-bin/carddisp.pl?gene=XRCC5
	BCKDHB	Branched Chain Keto Acid Dehydrogenase E1 Subunit Beta	Protein Coding	43	GC06P080106	5.6	https://www.genecards.org/cgi-bin/carddisp.pl?gene=BCKDHB
	CYP7A1	Cytochrome P450 Family 7 Subfamily A Member 1	Protein Coding	42	GC08M058476	5.6	https://www.genecards.org/cgi-bin/carddisp.pl?gene=CYP7A1
	JAG2	Jagged Canonical Notch Ligand 2	Protein Coding	42	GC14M105140	5.6	https://www.genecards.org/cgi-bin/carddisp.pl?gene=JAG2
	LGR6	Leucine Rich Repeat Containing G Protein-Coupled Receptor 6	Protein Coding	41	GC01P202193	5.6	https://www.genecards.org/cgi-bin/carddisp.pl?gene=LGR6
	MED18	Mediator Complex Subunit 18	Protein Coding	35	GC01P028340	5.6	https://www.genecards.org/cgi-bin/carddisp.pl?gene=MED18
	DHH	Desert Hedgehog Signaling Molecule	Protein Coding	41	GC12M049094	5.56	https://www.genecards.org/cgi-bin/carddisp.pl?gene=DHH
	PDGFRB	Platelet Derived Growth Factor Receptor Beta	Protein Coding	55	GC05M150113	5.48	https://www.genecards.org/cgi-bin/carddisp.pl?gene=PDGFRB
	HDC	Histidine Decarboxylase	Protein Coding	44	GC15M050241	5.48	https://www.genecards.org/cgi-bin/carddisp.pl?gene=HDC
	GCG	Glucagon	Protein Coding	41	GC02M162142	5.48	https://www.genecards.org/cgi-bin/carddisp.pl?gene=GCG
	SHH	Sonic Hedgehog Signaling Molecule	Protein Coding	50	GC07M155799	5.47	https://www.genecards.org/cgi-bin/carddisp.pl?gene=SHH
	BLM	BLM RecQ Like Helicase	Protein Coding	48	GC15P090717	5.47	https://www.genecards.org/cgi-bin/carddisp.pl?gene=BLM
	IFNA2	Interferon Alpha 2	Protein Coding	41	GC09M021384	5.46	https://www.genecards.org/cgi-bin/carddisp.pl?gene=IFNA2
	P4HB	Prolyl 4-Hydroxylase Subunit Beta	Protein Coding	49	GC17M081843	5.45	https://www.genecards.org/cgi-bin/carddisp.pl?gene=P4HB
	MIR106B	MicroRNA 106b	RNA Gene	21	GC07M100284	5.43	https://www.genecards.org/cgi-bin/carddisp.pl?gene=MIR106B
	CBL	Cbl Proto-Oncogene	Protein Coding	50	GC11P119206	5.41	https://www.genecards.org/cgi-bin/carddisp.pl?gene=CBL
	CD4	CD4 Molecule	Protein Coding	49	GC12P006786	5.41	https://www.genecards.org/cgi-bin/carddisp.pl?gene=CD4
	TFRC	Transferrin Receptor	Protein Coding	48	GC03M196027	5.41	https://www.genecards.org/cgi-bin/carddisp.pl?gene=TFRC
	COL4A5	Collagen Type IV Alpha 5 Chain	Protein Coding	43	GC0XP108439	5.41	https://www.genecards.org/cgi-bin/carddisp.pl?gene=COL4A5
	FOXL2	Forkhead Box L2	Protein Coding	40	GC03M138944	5.41	https://www.genecards.org/cgi-bin/carddisp.pl?gene=FOXL2
	FLNB	Filamin B	Protein Coding	45	GC03P058008	5.41	https://www.genecards.org/cgi-bin/carddisp.pl?gene=FLNB
	PRKACG	Protein Kinase CAMP-Activated Catalytic Subunit Gamma	Protein Coding	47	GC09M069013	5.41	https://www.genecards.org/cgi-bin/carddisp.pl?gene=PRKACG
	IGF2R	Insulin Like Growth Factor 2 Receptor	Protein Coding	45	GC06P159969	5.35	https://www.genecards.org/cgi-bin/carddisp.pl?gene=IGF2R
	CCND1	Cyclin D1	Protein Coding	52	GC11P069641	5.3	https://www.genecards.org/cgi-bin/carddisp.pl?gene=CCND1
	HLA-DRB1	Major Histocompatibility Complex, Class II, DR Beta 1	Protein Coding	46	GC06M032578	5.3	https://www.genecards.org/cgi-bin/carddisp.pl?gene=HLA-DRB1
	CACNA1H	Calcium Voltage-Gated Channel Subunit Alpha1 H	Protein Coding	50	GC16P001153	5.28	https://www.genecards.org/cgi-bin/carddisp.pl?gene=CACNA1H
	MPL	MPL Proto-Oncogene, Thrombopoietin Receptor	Protein Coding	48	GC01P043337	5.28	https://www.genecards.org/cgi-bin/carddisp.pl?gene=MPL
	RUNX1	RUNX Family Transcription Factor 1	Protein Coding	48	GC21M034787	5.28	https://www.genecards.org/cgi-bin/carddisp.pl?gene=RUNX1
	GJB2	Gap Junction Protein Beta 2	Protein Coding	47	GC13M020187	5.28	https://www.genecards.org/cgi-bin/carddisp.pl?gene=GJB2
	GNAI2	G Protein Subunit Alpha I2	Protein Coding	47	GC03P050226	5.28	https://www.genecards.org/cgi-bin/carddisp.pl?gene=GNAI2
	RBPJ	Recombination Signal Binding Protein For Immunoglobulin Kappa J Region	Protein Coding	47	GC04P026165	5.28	https://www.genecards.org/cgi-bin/carddisp.pl?gene=RBPJ
	OTC	Ornithine Carbamoyltransferase	Protein Coding	47	GC0XP038353	5.28	https://www.genecards.org/cgi-bin/carddisp.pl?gene=OTC
	FEN1	Flap Structure-Specific Endonuclease 1	Protein Coding	46	GC11P061811	5.28	https://www.genecards.org/cgi-bin/carddisp.pl?gene=FEN1
	LFNG	LFNG O-Fucosylpeptide 3-Beta-N-Acetylglucosaminyltransferase	Protein Coding	46	GC07P002512	5.28	https://www.genecards.org/cgi-bin/carddisp.pl?gene=LFNG
	PRODH	Proline Dehydrogenase 1	Protein Coding	45	GC22M018912	5.28	https://www.genecards.org/cgi-bin/carddisp.pl?gene=PRODH
	DLL1	Delta Like Canonical Notch Ligand 1	Protein Coding	45	GC06M170282	5.28	https://www.genecards.org/cgi-bin/carddisp.pl?gene=DLL1
	PEX1	Peroxisomal Biogenesis Factor 1	Protein Coding	44	GC07M092487	5.28	https://www.genecards.org/cgi-bin/carddisp.pl?gene=PEX1
	EXO1	Exonuclease 1	Protein Coding	43	GC01P241847	5.28	https://www.genecards.org/cgi-bin/carddisp.pl?gene=EXO1
	MMACHC	Metabolism Of Cobalamin Associated C	Protein Coding	43	GC01P045500	5.28	https://www.genecards.org/cgi-bin/carddisp.pl?gene=MMACHC
	XYLT1	Xylosyltransferase 1	Protein Coding	43	GC16M017101	5.28	https://www.genecards.org/cgi-bin/carddisp.pl?gene=XYLT1
	GMPPA	GDP-Mannose Pyrophosphorylase A	Protein Coding	42	GC02P219498	5.28	https://www.genecards.org/cgi-bin/carddisp.pl?gene=GMPPA
	SMN2	Survival Of Motor Neuron 2, Centromeric	Protein Coding	42	GC05P070049	5.28	https://www.genecards.org/cgi-bin/carddisp.pl?gene=SMN2
	THPO	Thrombopoietin	Protein Coding	42	GC03M184371	5.28	https://www.genecards.org/cgi-bin/carddisp.pl?gene=THPO
	SMN1	Survival Of Motor Neuron 1, Telomeric	Protein Coding	41	GC05P070924	5.28	https://www.genecards.org/cgi-bin/carddisp.pl?gene=SMN1
	INPP5E	Inositol Polyphosphate-5-Phosphatase E	Protein Coding	41	GC09M136428	5.28	https://www.genecards.org/cgi-bin/carddisp.pl?gene=INPP5E
	U2AF1	U2 Small Nuclear RNA Auxiliary Factor 1	Protein Coding	41	GC21M043092	5.28	https://www.genecards.org/cgi-bin/carddisp.pl?gene=U2AF1
	RAD52	RAD52 Homolog, DNA Repair Protein	Protein Coding	41	GC12M000912	5.28	https://www.genecards.org/cgi-bin/carddisp.pl?gene=RAD52
	DLL3	Delta Like Canonical Notch Ligand 3	Protein Coding	41	GC19P039498	5.28	https://www.genecards.org/cgi-bin/carddisp.pl?gene=DLL3
	RECQL	RecQ Like Helicase	Protein Coding	41	GC12M021468	5.28	https://www.genecards.org/cgi-bin/carddisp.pl?gene=RECQL
	PPL	Periplakin	Protein Coding	40	GC16M004872	5.28	https://www.genecards.org/cgi-bin/carddisp.pl?gene=PPL
	TERF2	Telomeric Repeat Binding Factor 2	Protein Coding	40	GC16M069355	5.28	https://www.genecards.org/cgi-bin/carddisp.pl?gene=TERF2
	HEYL	Hes Related Family BHLH Transcription Factor With YRPW Motif Like	Protein Coding	39	GC01M039623	5.28	https://www.genecards.org/cgi-bin/carddisp.pl?gene=HEYL
	DNAH9	Dynein Axonemal Heavy Chain 9	Protein Coding	39	GC17P011598	5.28	https://www.genecards.org/cgi-bin/carddisp.pl?gene=DNAH9
	RECQL5	RecQ Like Helicase 5	Protein Coding	39	GC17M075626	5.28	https://www.genecards.org/cgi-bin/carddisp.pl?gene=RECQL5
	HEY2	Hes Related Family BHLH Transcription Factor With YRPW Motif 2	Protein Coding	38	GC06P125730	5.28	https://www.genecards.org/cgi-bin/carddisp.pl?gene=HEY2
	HES7	Hes Family BHLH Transcription Factor 7	Protein Coding	37	GC17M008120	5.28	https://www.genecards.org/cgi-bin/carddisp.pl?gene=HES7
	SFMBT1	Scm Like With Four Mbt Domains 1	Protein Coding	37	GC03M052913	5.28	https://www.genecards.org/cgi-bin/carddisp.pl?gene=SFMBT1
	MESP2	Mesoderm Posterior BHLH Transcription Factor 2	Protein Coding	35	GC15P089764	5.28	https://www.genecards.org/cgi-bin/carddisp.pl?gene=MESP2
	MAGEF1	MAGE Family Member F1	Protein Coding	34	GC03M184710	5.28	https://www.genecards.org/cgi-bin/carddisp.pl?gene=MAGEF1
	COL10A1	Collagen Type X Alpha 1 Chain	Protein Coding	43	GC06M116118	5.25	https://www.genecards.org/cgi-bin/carddisp.pl?gene=COL10A1
	GLIS3	GLIS Family Zinc Finger 3	Protein Coding	39	GC09M003816	5.21	https://www.genecards.org/cgi-bin/carddisp.pl?gene=GLIS3
	PYY	Peptide YY	Protein Coding	42	GC17M043952	5.16	https://www.genecards.org/cgi-bin/carddisp.pl?gene=PYY
	OPA1	OPA1 Mitochondrial Dynamin Like GTPase	Protein Coding	44	GC03P193594	5.16	https://www.genecards.org/cgi-bin/carddisp.pl?gene=OPA1
	HNF4A	Hepatocyte Nuclear Factor 4 Alpha	Protein Coding	50	GC20P044355	5.15	https://www.genecards.org/cgi-bin/carddisp.pl?gene=HNF4A
	TNFRSF25	TNF Receptor Superfamily Member 25	Protein Coding	43	GC01M006460	5.14	https://www.genecards.org/cgi-bin/carddisp.pl?gene=TNFRSF25
	PTPN11	Protein Tyrosine Phosphatase Non-Receptor Type 11	Protein Coding	53	GC12P112418	5.13	https://www.genecards.org/cgi-bin/carddisp.pl?gene=PTPN11
	SERPINA1	Serpin Family A Member 1	Protein Coding	49	GC14M094376	5.13	https://www.genecards.org/cgi-bin/carddisp.pl?gene=SERPINA1
	FST	Follistatin	Protein Coding	46	GC05P053480	5.13	https://www.genecards.org/cgi-bin/carddisp.pl?gene=FST
	LBR	Lamin B Receptor	Protein Coding	47	GC01M225401	5.12	https://www.genecards.org/cgi-bin/carddisp.pl?gene=LBR
	DLX3	Distal-Less Homeobox 3	Protein Coding	41	GC17M049990	5.12	https://www.genecards.org/cgi-bin/carddisp.pl?gene=DLX3
	AFF2	AF4/FMR2 Family Member 2	Protein Coding	41	GC0XP148500	5.11	https://www.genecards.org/cgi-bin/carddisp.pl?gene=AFF2
	ZP2	Zona Pellucida Glycoprotein 2	Protein Coding	37	GC16M021198	5.11	https://www.genecards.org/cgi-bin/carddisp.pl?gene=ZP2
	HP	Haptoglobin	Protein Coding	44	GC16P072089	5.11	https://www.genecards.org/cgi-bin/carddisp.pl?gene=HP
	POLE	DNA Polymerase Epsilon, Catalytic Subunit	Protein Coding	48	GC12M132624	5.08	https://www.genecards.org/cgi-bin/carddisp.pl?gene=POLE
	ERCC2	ERCC Excision Repair 2, TFIIH Core Complex Helicase Subunit	Protein Coding	47	GC19M045349	5.08	https://www.genecards.org/cgi-bin/carddisp.pl?gene=ERCC2
	ELANE	Elastase, Neutrophil Expressed	Protein Coding	46	GC19P000854	5.08	https://www.genecards.org/cgi-bin/carddisp.pl?gene=ELANE
	PSAP	Prosaposin	Protein Coding	46	GC10M071816	5.08	https://www.genecards.org/cgi-bin/carddisp.pl?gene=PSAP
	TRH	Thyrotropin Releasing Hormone	Protein Coding	42	GC03P129974	5.07	https://www.genecards.org/cgi-bin/carddisp.pl?gene=TRH
	NOD2	Nucleotide Binding Oligomerization Domain Containing 2	Protein Coding	48	GC16P050693	5.04	https://www.genecards.org/cgi-bin/carddisp.pl?gene=NOD2
	MC4R	Melanocortin 4 Receptor	Protein Coding	45	GC18M060371	5.03	https://www.genecards.org/cgi-bin/carddisp.pl?gene=MC4R
	PDGFRA	Platelet Derived Growth Factor Receptor Alpha	Protein Coding	55	GC04P054229	4.98	https://www.genecards.org/cgi-bin/carddisp.pl?gene=PDGFRA
	MPO	Myeloperoxidase	Protein Coding	50	GC17M058269	4.98	https://www.genecards.org/cgi-bin/carddisp.pl?gene=MPO
	MCM8	Minichromosome Maintenance 8 Homologous Recombination Repair Factor	Protein Coding	40	GC20P005963	4.98	https://www.genecards.org/cgi-bin/carddisp.pl?gene=MCM8
	TREM2	Triggering Receptor Expressed On Myeloid Cells 2	Protein Coding	43	GC06M042280	4.96	https://www.genecards.org/cgi-bin/carddisp.pl?gene=TREM2
	IL13	Interleukin 13	Protein Coding	44	GC05P132656	4.95	https://www.genecards.org/cgi-bin/carddisp.pl?gene=IL13
	GALK1	Galactokinase 1	Protein Coding	48	GC17M075751	4.94	https://www.genecards.org/cgi-bin/carddisp.pl?gene=GALK1
	CD8A	CD8a Molecule	Protein Coding	46	GC02M086784	4.94	https://www.genecards.org/cgi-bin/carddisp.pl?gene=CD8A
	CCR6	C-C Motif Chemokine Receptor 6	Protein Coding	44	GC06P167111	4.94	https://www.genecards.org/cgi-bin/carddisp.pl?gene=CCR6
	CRYAA	Crystallin Alpha A	Protein Coding	44	GC21P043169	4.94	https://www.genecards.org/cgi-bin/carddisp.pl?gene=CRYAA
	HSD3B1	Hydroxy-Delta-5-Steroid Dehydrogenase, 3 Beta- And Steroid Delta-Isomerase 1	Protein Coding	43	GC01P119507	4.94	https://www.genecards.org/cgi-bin/carddisp.pl?gene=HSD3B1
	TG	Thyroglobulin	Protein Coding	42	GC08P132866	4.94	https://www.genecards.org/cgi-bin/carddisp.pl?gene=TG
	CCK	Cholecystokinin	Protein Coding	41	GC03M042274	4.94	https://www.genecards.org/cgi-bin/carddisp.pl?gene=CCK
	EPO	Erythropoietin	Protein Coding	41	GC07P100720	4.94	https://www.genecards.org/cgi-bin/carddisp.pl?gene=EPO
	STAG3	Stromal Antigen 3	Protein Coding	41	GC07P100177	4.94	https://www.genecards.org/cgi-bin/carddisp.pl?gene=STAG3
	GDF9	Growth Differentiation Factor 9	Protein Coding	39	GC05M132861	4.94	https://www.genecards.org/cgi-bin/carddisp.pl?gene=GDF9
	SYCE1	Synaptonemal Complex Central Element Protein 1	Protein Coding	37	GC10M133553	4.94	https://www.genecards.org/cgi-bin/carddisp.pl?gene=SYCE1
	LHX8	LIM Homeobox 8	Protein Coding	37	GC01P075128	4.94	https://www.genecards.org/cgi-bin/carddisp.pl?gene=LHX8
	RMND5B	Required For Meiotic Nuclear Division 5 Homolog B	Protein Coding	34	GC05P178130	4.94	https://www.genecards.org/cgi-bin/carddisp.pl?gene=RMND5B
	RIBC2	RIB43A Domain With Coiled-Coils 2	Protein Coding	32	GC22P045413	4.94	https://www.genecards.org/cgi-bin/carddisp.pl?gene=RIBC2
	CFAP47	Cilia And Flagella Associated Protein 47	Protein Coding	25	GC0XP035919	4.94	https://www.genecards.org/cgi-bin/carddisp.pl?gene=CFAP47
	LOC110806263	TERT 5' Regulatory Region	Biological Region	1	GC05P001294	4.94	https://www.genecards.org/cgi-bin/carddisp.pl?gene=LOC110806263
	CTLA4	Cytotoxic T-Lymphocyte Associated Protein 4	Protein Coding	45	GC02P203867	4.85	https://www.genecards.org/cgi-bin/carddisp.pl?gene=CTLA4
	PAEP	Progestagen Associated Endometrial Protein	Protein Coding	39	GC09P135561	4.85	https://www.genecards.org/cgi-bin/carddisp.pl?gene=PAEP
	SERPINA7	Serpin Family A Member 7	Protein Coding	39	GC0XM106032	4.84	https://www.genecards.org/cgi-bin/carddisp.pl?gene=SERPINA7
	CLCN5	Chloride Voltage-Gated Channel 5	Protein Coding	42	GC0XP049922	4.8	https://www.genecards.org/cgi-bin/carddisp.pl?gene=CLCN5
	NR1H2	Nuclear Receptor Subfamily 1 Group H Member 2	Protein Coding	48	GC19P050329	4.79	https://www.genecards.org/cgi-bin/carddisp.pl?gene=NR1H2
	FOXO3	Forkhead Box O3	Protein Coding	44	GC06P108559	4.76	https://www.genecards.org/cgi-bin/carddisp.pl?gene=FOXO3
	ABCB11	ATP Binding Cassette Subfamily B Member 11	Protein Coding	45	GC02M168922	4.71	https://www.genecards.org/cgi-bin/carddisp.pl?gene=ABCB11
	CD80	CD80 Molecule	Protein Coding	41	GC03M119524	4.71	https://www.genecards.org/cgi-bin/carddisp.pl?gene=CD80
	LOC110386951	CYP19A1 Promoter II/1.3	Biological Region	1	GC15P051244	4.71	https://www.genecards.org/cgi-bin/carddisp.pl?gene=LOC110386951
	OCRL	OCRL Inositol Polyphosphate-5-Phosphatase	Protein Coding	44	GC0XP129539	4.71	https://www.genecards.org/cgi-bin/carddisp.pl?gene=OCRL
	PARP1	Poly(ADP-Ribose) Polymerase 1	Protein Coding	49	GC01M226360	4.7	https://www.genecards.org/cgi-bin/carddisp.pl?gene=PARP1
	MIR146A	MicroRNA 146a	RNA Gene	22	GC05P160485	4.7	https://www.genecards.org/cgi-bin/carddisp.pl?gene=MIR146A
	LEMD3	LEM Domain Containing 3	Protein Coding	41	GC12P065169	4.68	https://www.genecards.org/cgi-bin/carddisp.pl?gene=LEMD3
	IL3	Interleukin 3	Protein Coding	44	GC05P132060	4.68	https://www.genecards.org/cgi-bin/carddisp.pl?gene=IL3
	DCN	Decorin	Protein Coding	47	GC12M091140	4.64	https://www.genecards.org/cgi-bin/carddisp.pl?gene=DCN
	TRPC3	Transient Receptor Potential Cation Channel Subfamily C Member 3	Protein Coding	48	GC04M121879	4.63	https://www.genecards.org/cgi-bin/carddisp.pl?gene=TRPC3
	NR1I3	Nuclear Receptor Subfamily 1 Group I Member 3	Protein Coding	44	GC01M161229	4.61	https://www.genecards.org/cgi-bin/carddisp.pl?gene=NR1I3
	RET	Ret Proto-Oncogene	Protein Coding	53	GC10P043081	4.58	https://www.genecards.org/cgi-bin/carddisp.pl?gene=RET
	KCNJ11	Potassium Inwardly Rectifying Channel Subfamily J Member 11	Protein Coding	47	GC11M017364	4.58	https://www.genecards.org/cgi-bin/carddisp.pl?gene=KCNJ11
	ABCC8	ATP Binding Cassette Subfamily C Member 8	Protein Coding	45	GC11M017392	4.58	https://www.genecards.org/cgi-bin/carddisp.pl?gene=ABCC8
	DLX5	Distal-Less Homeobox 5	Protein Coding	44	GC07M097020	4.58	https://www.genecards.org/cgi-bin/carddisp.pl?gene=DLX5
	AVP	Arginine Vasopressin	Protein Coding	45	GC20M003082	4.58	https://www.genecards.org/cgi-bin/carddisp.pl?gene=AVP
	TMEM38B	Transmembrane Protein 38B	Protein Coding	42	GC09P105694	4.58	https://www.genecards.org/cgi-bin/carddisp.pl?gene=TMEM38B
	TMEM67	Transmembrane Protein 67	Protein Coding	37	GC08P093754	4.58	https://www.genecards.org/cgi-bin/carddisp.pl?gene=TMEM67
	IFITM5	Interferon Induced Transmembrane Protein 5	Protein Coding	35	GC11M000298	4.58	https://www.genecards.org/cgi-bin/carddisp.pl?gene=IFITM5
	MLH1	MutL Homolog 1	Protein Coding	48	GC03P036993	4.57	https://www.genecards.org/cgi-bin/carddisp.pl?gene=MLH1
	SLC12A6	Solute Carrier Family 12 Member 6	Protein Coding	48	GC15M034229	4.57	https://www.genecards.org/cgi-bin/carddisp.pl?gene=SLC12A6
	TOP1	DNA Topoisomerase I	Protein Coding	48	GC20P041028	4.57	https://www.genecards.org/cgi-bin/carddisp.pl?gene=TOP1
	POU5F1	POU Class 5 Homeobox 1	Protein Coding	47	GC06M031184	4.57	https://www.genecards.org/cgi-bin/carddisp.pl?gene=POU5F1
	POLB	DNA Polymerase Beta	Protein Coding	47	GC08P042338	4.57	https://www.genecards.org/cgi-bin/carddisp.pl?gene=POLB
	LRP2	LDL Receptor Related Protein 2	Protein Coding	45	GC02M169127	4.57	https://www.genecards.org/cgi-bin/carddisp.pl?gene=LRP2
	AMHR2	Anti-Mullerian Hormone Receptor Type 2	Protein Coding	45	GC12P053423	4.57	https://www.genecards.org/cgi-bin/carddisp.pl?gene=AMHR2
	RPA1	Replication Protein A1	Protein Coding	45	GC17P001829	4.57	https://www.genecards.org/cgi-bin/carddisp.pl?gene=RPA1
	LARS2	Leucyl-TRNA Synthetase 2, Mitochondrial	Protein Coding	45	GC03P045405	4.57	https://www.genecards.org/cgi-bin/carddisp.pl?gene=LARS2
	TRPV5	Transient Receptor Potential Cation Channel Subfamily V Member 5	Protein Coding	45	GC07M142908	4.57	https://www.genecards.org/cgi-bin/carddisp.pl?gene=TRPV5
	RAD54L	RAD54 Like	Protein Coding	45	GC01P046258	4.57	https://www.genecards.org/cgi-bin/carddisp.pl?gene=RAD54L
	XRCC6	X-Ray Repair Cross Complementing 6	Protein Coding	45	GC22P041622	4.57	https://www.genecards.org/cgi-bin/carddisp.pl?gene=XRCC6
	FUT2	Fucosyltransferase 2	Protein Coding	44	GC19P048695	4.57	https://www.genecards.org/cgi-bin/carddisp.pl?gene=FUT2
	CLPP	Caseinolytic Mitochondrial Matrix Peptidase Proteolytic Subunit	Protein Coding	44	GC19P006389	4.57	https://www.genecards.org/cgi-bin/carddisp.pl?gene=CLPP
	EFEMP1	EGF Containing Fibulin Extracellular Matrix Protein 1	Protein Coding	44	GC02M055865	4.57	https://www.genecards.org/cgi-bin/carddisp.pl?gene=EFEMP1
	EIF2B4	Eukaryotic Translation Initiation Factor 2B Subunit Delta	Protein Coding	44	GC02M027364	4.57	https://www.genecards.org/cgi-bin/carddisp.pl?gene=EIF2B4
	PGRMC1	Progesterone Receptor Membrane Component 1	Protein Coding	44	GC0XP119236	4.57	https://www.genecards.org/cgi-bin/carddisp.pl?gene=PGRMC1
	XPNPEP2	X-Prolyl Aminopeptidase 2	Protein Coding	44	GC0XP129738	4.57	https://www.genecards.org/cgi-bin/carddisp.pl?gene=XPNPEP2
	M6PR	Mannose-6-Phosphate Receptor, Cation Dependent	Protein Coding	43	GC12M008955	4.57	https://www.genecards.org/cgi-bin/carddisp.pl?gene=M6PR
	FOXP2	Forkhead Box P2	Protein Coding	43	GC07P114086	4.57	https://www.genecards.org/cgi-bin/carddisp.pl?gene=FOXP2
	DIAPH2	Diaphanous Related Formin 2	Protein Coding	43	GC0XP096684	4.57	https://www.genecards.org/cgi-bin/carddisp.pl?gene=DIAPH2
	SSTR1	Somatostatin Receptor 1	Protein Coding	43	GC14P038207	4.57	https://www.genecards.org/cgi-bin/carddisp.pl?gene=SSTR1
	INHA	Inhibin Subunit Alpha	Protein Coding	43	GC02P219569	4.57	https://www.genecards.org/cgi-bin/carddisp.pl?gene=INHA
	TAGLN	Transgelin	Protein Coding	43	GC11P117199	4.57	https://www.genecards.org/cgi-bin/carddisp.pl?gene=TAGLN
	INHBB	Inhibin Subunit Beta B	Protein Coding	42	GC02P120349	4.57	https://www.genecards.org/cgi-bin/carddisp.pl?gene=INHBB
	MRE11	MRE11 Homolog, Double Strand Break Repair Nuclease	Protein Coding	41	GC11M094444	4.57	https://www.genecards.org/cgi-bin/carddisp.pl?gene=MRE11
	MSH5	MutS Homolog 5	Protein Coding	41	GC06P047322	4.57	https://www.genecards.org/cgi-bin/carddisp.pl?gene=MSH5
	SYCP3	Synaptonemal Complex Protein 3	Protein Coding	41	GC12M101728	4.57	https://www.genecards.org/cgi-bin/carddisp.pl?gene=SYCP3
	ZP3	Zona Pellucida Glycoprotein 3	Protein Coding	41	GC07P076398	4.57	https://www.genecards.org/cgi-bin/carddisp.pl?gene=ZP3
	CCR9	C-C Motif Chemokine Receptor 9	Protein Coding	40	GC03P045903	4.57	https://www.genecards.org/cgi-bin/carddisp.pl?gene=CCR9
	LTBP4	Latent Transforming Growth Factor Beta Binding Protein 4	Protein Coding	40	GC19P040592	4.57	https://www.genecards.org/cgi-bin/carddisp.pl?gene=LTBP4
	CPEB1	Cytoplasmic Polyadenylation Element Binding Protein 1	Protein Coding	40	GC15M082543	4.57	https://www.genecards.org/cgi-bin/carddisp.pl?gene=CPEB1
	DHX9	DExH-Box Helicase 9	Protein Coding	40	GC01P182839	4.57	https://www.genecards.org/cgi-bin/carddisp.pl?gene=DHX9
	DDX4	DEAD-Box Helicase 4	Protein Coding	40	GC05P055738	4.57	https://www.genecards.org/cgi-bin/carddisp.pl?gene=DDX4
	HFM1	Helicase For Meiosis 1	Protein Coding	39	GC01M091260	4.57	https://www.genecards.org/cgi-bin/carddisp.pl?gene=HFM1
	DAZL	Deleted In Azoospermia Like	Protein Coding	39	GC03M016586	4.57	https://www.genecards.org/cgi-bin/carddisp.pl?gene=DAZL
	GPR3	G Protein-Coupled Receptor 3	Protein Coding	38	GC01P027393	4.57	https://www.genecards.org/cgi-bin/carddisp.pl?gene=GPR3
	ACKR2	Atypical Chemokine Receptor 2	Protein Coding	37	GC03P042804	4.57	https://www.genecards.org/cgi-bin/carddisp.pl?gene=ACKR2
	EIF4ENIF1	Eukaryotic Translation Initiation Factor 4E Nuclear Import Factor 1	Protein Coding	37	GC22M031436	4.57	https://www.genecards.org/cgi-bin/carddisp.pl?gene=EIF4ENIF1
	SPO11	SPO11 Initiator Of Meiotic Double Stranded Breaks	Protein Coding	37	GC20P057329	4.57	https://www.genecards.org/cgi-bin/carddisp.pl?gene=SPO11
	NLRP5	NLR Family Pyrin Domain Containing 5	Protein Coding	37	GC19P056000	4.57	https://www.genecards.org/cgi-bin/carddisp.pl?gene=NLRP5
	SMC1B	Structural Maintenance Of Chromosomes 1B	Protein Coding	37	GC22M045344	4.57	https://www.genecards.org/cgi-bin/carddisp.pl?gene=SMC1B
	REC8	REC8 Meiotic Recombination Protein	Protein Coding	37	GC14P024171	4.57	https://www.genecards.org/cgi-bin/carddisp.pl?gene=REC8
	MSH4	MutS Homolog 4	Protein Coding	37	GC01P075796	4.57	https://www.genecards.org/cgi-bin/carddisp.pl?gene=MSH4
	ADAMTS19	ADAM Metallopeptidase With Thrombospondin Type 1 Motif 19	Protein Coding	36	GC05P129460	4.57	https://www.genecards.org/cgi-bin/carddisp.pl?gene=ADAMTS19
	FIGLA	Folliculogenesis Specific BHLH Transcription Factor	Protein Coding	36	GC02M070741	4.57	https://www.genecards.org/cgi-bin/carddisp.pl?gene=FIGLA
	NANOS3	Nanos C2HC-Type Zinc Finger 3	Protein Coding	36	GC19P013862	4.57	https://www.genecards.org/cgi-bin/carddisp.pl?gene=NANOS3
	DACH2	Dachshund Family Transcription Factor 2	Protein Coding	36	GC0XP086148	4.57	https://www.genecards.org/cgi-bin/carddisp.pl?gene=DACH2
	LAX1	Lymphocyte Transmembrane Adaptor 1	Protein Coding	36	GC01P203768	4.57	https://www.genecards.org/cgi-bin/carddisp.pl?gene=LAX1
	SYCP1	Synaptonemal Complex Protein 1	Protein Coding	36	GC01P114854	4.57	https://www.genecards.org/cgi-bin/carddisp.pl?gene=SYCP1
	WRNIP1	WRN Helicase Interacting Protein 1	Protein Coding	36	GC06P002766	4.57	https://www.genecards.org/cgi-bin/carddisp.pl?gene=WRNIP1
	EPPIN	Epididymal Peptidase Inhibitor	Protein Coding	35	GC20M045541	4.57	https://www.genecards.org/cgi-bin/carddisp.pl?gene=EPPIN
	SOHLH1	Spermatogenesis And Oogenesis Specific Basic Helix-Loop-Helix 1	Protein Coding	35	GC09M135693	4.57	https://www.genecards.org/cgi-bin/carddisp.pl?gene=SOHLH1
	NOBOX	NOBOX Oogenesis Homeobox	Protein Coding	35	GC07M144397	4.57	https://www.genecards.org/cgi-bin/carddisp.pl?gene=NOBOX
	STRA8	Stimulated By Retinoic Acid 8	Protein Coding	35	GC07P135231	4.57	https://www.genecards.org/cgi-bin/carddisp.pl?gene=STRA8
	PURG	Purine Rich Element Binding Protein G	Protein Coding	34	GC08M030995	4.57	https://www.genecards.org/cgi-bin/carddisp.pl?gene=PURG
	GGT2	Gamma-Glutamyltransferase 2	Protein Coding	31	GC22M021207	4.57	https://www.genecards.org/cgi-bin/carddisp.pl?gene=GGT2
	SOHLH2	Spermatogenesis And Oogenesis Specific Basic Helix-Loop-Helix 2	Protein Coding	31	GC13M036169	4.57	https://www.genecards.org/cgi-bin/carddisp.pl?gene=SOHLH2
	FAM122C	Family With Sequence Similarity 122C	Protein Coding	29	GC0XP134796	4.57	https://www.genecards.org/cgi-bin/carddisp.pl?gene=FAM122C
	RAD21L1	RAD21 Cohesin Complex Component Like 1	Protein Coding	29	GC20P001226	4.57	https://www.genecards.org/cgi-bin/carddisp.pl?gene=RAD21L1
	GGTLC3	Gamma-Glutamyltransferase Light Chain Family Member 3	Protein Coding	20	GC22M018516	4.57	https://www.genecards.org/cgi-bin/carddisp.pl?gene=GGTLC3
	MIR139	MicroRNA 139	RNA Gene	19	GC11M072615	4.57	https://www.genecards.org/cgi-bin/carddisp.pl?gene=MIR139
	CSF2	Colony Stimulating Factor 2	Protein Coding	44	GC05P132073	4.54	https://www.genecards.org/cgi-bin/carddisp.pl?gene=CSF2
	CSF1R	Colony Stimulating Factor 1 Receptor	Protein Coding	52	GC05M150053	4.53	https://www.genecards.org/cgi-bin/carddisp.pl?gene=CSF1R
	PTER	Phosphotriesterase Related	Protein Coding	37	GC10P016436	4.52	https://www.genecards.org/cgi-bin/carddisp.pl?gene=PTER
	BMP7	Bone Morphogenetic Protein 7	Protein Coding	45	GC20M057168	4.51	https://www.genecards.org/cgi-bin/carddisp.pl?gene=BMP7
	PEPD	Peptidase D	Protein Coding	45	GC19M033386	4.51	https://www.genecards.org/cgi-bin/carddisp.pl?gene=PEPD
	STAT5A	Signal Transducer And Activator Of Transcription 5A	Protein Coding	45	GC17P042287	4.45	https://www.genecards.org/cgi-bin/carddisp.pl?gene=STAT5A
	FAS	Fas Cell Surface Death Receptor	Protein Coding	50	GC10P088969	4.44	https://www.genecards.org/cgi-bin/carddisp.pl?gene=FAS
	SCG2	Secretogranin II	Protein Coding	39	GC02M223596	4.43	https://www.genecards.org/cgi-bin/carddisp.pl?gene=SCG2
	SFRP4	Secreted Frizzled Related Protein 4	Protein Coding	43	GC07M037912	4.42	https://www.genecards.org/cgi-bin/carddisp.pl?gene=SFRP4
	IDUA	Alpha-L-Iduronidase	Protein Coding	42	GC04P000986	4.41	https://www.genecards.org/cgi-bin/carddisp.pl?gene=IDUA
	SOD1	Superoxide Dismutase 1	Protein Coding	51	GC21P031659	4.39	https://www.genecards.org/cgi-bin/carddisp.pl?gene=SOD1
	PON1	Paraoxonase 1	Protein Coding	45	GC07M095297	4.36	https://www.genecards.org/cgi-bin/carddisp.pl?gene=PON1
	GUSB	Glucuronidase Beta	Protein Coding	47	GC07M065960	4.31	https://www.genecards.org/cgi-bin/carddisp.pl?gene=GUSB
	ASL	Argininosuccinate Lyase	Protein Coding	45	GC07P066075	4.31	https://www.genecards.org/cgi-bin/carddisp.pl?gene=ASL
	CHIT1	Chitinase 1	Protein Coding	43	GC01M203181	4.31	https://www.genecards.org/cgi-bin/carddisp.pl?gene=CHIT1
	SLC10A1	Solute Carrier Family 10 Member 1	Protein Coding	43	GC14M069775	4.31	https://www.genecards.org/cgi-bin/carddisp.pl?gene=SLC10A1
	EIF2AK1	Eukaryotic Translation Initiation Factor 2 Alpha Kinase 1	Protein Coding	42	GC07M006022	4.31	https://www.genecards.org/cgi-bin/carddisp.pl?gene=EIF2AK1
	LEF1	Lymphoid Enhancer Binding Factor 1	Protein Coding	47	GC04M108047	4.3	https://www.genecards.org/cgi-bin/carddisp.pl?gene=LEF1
	DDX58	DExD/H-Box Helicase 58	Protein Coding	47	GC09M032455	4.29	https://www.genecards.org/cgi-bin/carddisp.pl?gene=DDX58
	OCA2	OCA2 Melanosomal Transmembrane Protein	Protein Coding	43	GC15M027754	4.27	https://www.genecards.org/cgi-bin/carddisp.pl?gene=OCA2
	CSN1S1	Casein Alpha S1	Protein Coding	34	GC04P069932	4.26	https://www.genecards.org/cgi-bin/carddisp.pl?gene=CSN1S1
	TRPV4	Transient Receptor Potential Cation Channel Subfamily V Member 4	Protein Coding	49	GC12M109783	4.24	https://www.genecards.org/cgi-bin/carddisp.pl?gene=TRPV4
	UGT1A1	UDP Glucuronosyltransferase Family 1 Member A1	Protein Coding	48	GC02P233760	4.24	https://www.genecards.org/cgi-bin/carddisp.pl?gene=UGT1A1
	ERN1	Endoplasmic Reticulum To Nucleus Signaling 1	Protein Coding	45	GC17M064039	4.24	https://www.genecards.org/cgi-bin/carddisp.pl?gene=ERN1
	TSPAN12	Tetraspanin 12	Protein Coding	43	GC07M120787	4.24	https://www.genecards.org/cgi-bin/carddisp.pl?gene=TSPAN12
	TMCO1	Transmembrane And Coiled-Coil Domains 1	Protein Coding	40	GC01M165724	4.24	https://www.genecards.org/cgi-bin/carddisp.pl?gene=TMCO1
	COMT	Catechol-O-Methyltransferase	Protein Coding	51	GC22P019941	4.2	https://www.genecards.org/cgi-bin/carddisp.pl?gene=COMT
	FGFRL1	Fibroblast Growth Factor Receptor Like 1	Protein Coding	42	GC04P001011	4.2	https://www.genecards.org/cgi-bin/carddisp.pl?gene=FGFRL1
	ZNF408	Zinc Finger Protein 408	Protein Coding	37	GC11P046700	4.2	https://www.genecards.org/cgi-bin/carddisp.pl?gene=ZNF408
	NAGLU	N-Acetyl-Alpha-Glucosaminidase	Protein Coding	43	GC17P042535	4.18	https://www.genecards.org/cgi-bin/carddisp.pl?gene=NAGLU
	JAK2	Janus Kinase 2	Protein Coding	54	GC09P004985	4.18	https://www.genecards.org/cgi-bin/carddisp.pl?gene=JAK2
	PTPRC	Protein Tyrosine Phosphatase Receptor Type C	Protein Coding	51	GC01P198607	4.18	https://www.genecards.org/cgi-bin/carddisp.pl?gene=PTPRC
	DBH	Dopamine Beta-Hydroxylase	Protein Coding	50	GC09P133636	4.18	https://www.genecards.org/cgi-bin/carddisp.pl?gene=DBH
	PRKAA2	Protein Kinase AMP-Activated Catalytic Subunit Alpha 2	Protein Coding	50	GC01P056645	4.18	https://www.genecards.org/cgi-bin/carddisp.pl?gene=PRKAA2
	ASS1	Argininosuccinate Synthase 1	Protein Coding	48	GC09P130444	4.18	https://www.genecards.org/cgi-bin/carddisp.pl?gene=ASS1
	PTPN22	Protein Tyrosine Phosphatase Non-Receptor Type 22	Protein Coding	46	GC01M113813	4.18	https://www.genecards.org/cgi-bin/carddisp.pl?gene=PTPN22
	NCAM1	Neural Cell Adhesion Molecule 1	Protein Coding	45	GC11P112961	4.18	https://www.genecards.org/cgi-bin/carddisp.pl?gene=NCAM1
	CTSG	Cathepsin G	Protein Coding	44	GC14M024573	4.18	https://www.genecards.org/cgi-bin/carddisp.pl?gene=CTSG
	CD2	CD2 Molecule	Protein Coding	44	GC01P116754	4.18	https://www.genecards.org/cgi-bin/carddisp.pl?gene=CD2
	PRTN3	Proteinase 3	Protein Coding	44	GC19P000840	4.18	https://www.genecards.org/cgi-bin/carddisp.pl?gene=PRTN3
	SLC8A1	Solute Carrier Family 8 Member A1	Protein Coding	44	GC02M040078	4.18	https://www.genecards.org/cgi-bin/carddisp.pl?gene=SLC8A1
	TP53BP1	Tumor Protein P53 Binding Protein 1	Protein Coding	44	GC15M043403	4.18	https://www.genecards.org/cgi-bin/carddisp.pl?gene=TP53BP1
	EIF2AK4	Eukaryotic Translation Initiation Factor 2 Alpha Kinase 4	Protein Coding	44	GC15P039934	4.18	https://www.genecards.org/cgi-bin/carddisp.pl?gene=EIF2AK4
	NR0B2	Nuclear Receptor Subfamily 0 Group B Member 2	Protein Coding	43	GC01M026922	4.18	https://www.genecards.org/cgi-bin/carddisp.pl?gene=NR0B2
	KRT10	Keratin 10	Protein Coding	42	GC17M040818	4.18	https://www.genecards.org/cgi-bin/carddisp.pl?gene=KRT10
	FGF18	Fibroblast Growth Factor 18	Protein Coding	41	GC05P171419	4.18	https://www.genecards.org/cgi-bin/carddisp.pl?gene=FGF18
	FDX1	Ferredoxin 1	Protein Coding	40	GC11P110429	4.18	https://www.genecards.org/cgi-bin/carddisp.pl?gene=FDX1
	GOLPH3	Golgi Phosphoprotein 3	Protein Coding	39	GC05M032124	4.18	https://www.genecards.org/cgi-bin/carddisp.pl?gene=GOLPH3
	COG7	Component Of Oligomeric Golgi Complex 7	Protein Coding	39	GC16M023307	4.18	https://www.genecards.org/cgi-bin/carddisp.pl?gene=COG7
	NUP210	Nucleoporin 210	Protein Coding	39	GC03M015777	4.18	https://www.genecards.org/cgi-bin/carddisp.pl?gene=NUP210
	FIP1L1	Factor Interacting With PAPOLA And CPSF1	Protein Coding	38	GC04P053386	4.18	https://www.genecards.org/cgi-bin/carddisp.pl?gene=FIP1L1
	BLOC1S1	Biogenesis Of Lysosomal Organelles Complex 1 Subunit 1	Protein Coding	36	GC12P055718	4.18	https://www.genecards.org/cgi-bin/carddisp.pl?gene=BLOC1S1
	EIF1AD	Eukaryotic Translation Initiation Factor 1A Domain Containing	Protein Coding	33	GC11M065996	4.18	https://www.genecards.org/cgi-bin/carddisp.pl?gene=EIF1AD
	MIR483	MicroRNA 483	RNA Gene	18	GC11M002188	4.18	https://www.genecards.org/cgi-bin/carddisp.pl?gene=MIR483
	SCARNA23	Small Cajal Body-Specific RNA 23	RNA Gene	16	GC0XP024744	4.18	https://www.genecards.org/cgi-bin/carddisp.pl?gene=SCARNA23
	MIR4713HG	MIR4713 Host Gene	RNA Gene	10	GC15P051039	4.18	https://www.genecards.org/cgi-bin/carddisp.pl?gene=MIR4713HG
	PIRC66	Piwi-Interacting RNA Cluster 66	RNA Gene	5	GC15U901108	4.18	https://www.genecards.org/cgi-bin/carddisp.pl?gene=PIRC66
	LOC110386947	CYP19A1 Promoter I.1	Biological Region	1	GC15P051416	4.18	https://www.genecards.org/cgi-bin/carddisp.pl?gene=LOC110386947
	AGTR1	Angiotensin II Receptor Type 1	Protein Coding	51	GC03P148697	4.15	https://www.genecards.org/cgi-bin/carddisp.pl?gene=AGTR1
	DRD2	Dopamine Receptor D2	Protein Coding	50	GC11M113409	4.14	https://www.genecards.org/cgi-bin/carddisp.pl?gene=DRD2
	GAD2	Glutamate Decarboxylase 2	Protein Coding	46	GC10P026216	4.14	https://www.genecards.org/cgi-bin/carddisp.pl?gene=GAD2
	SERPINA3	Serpin Family A Member 3	Protein Coding	43	GC14P094612	4.14	https://www.genecards.org/cgi-bin/carddisp.pl?gene=SERPINA3
	TNFRSF6B	TNF Receptor Superfamily Member 6b	Protein Coding	43	GC20P063696	4.14	https://www.genecards.org/cgi-bin/carddisp.pl?gene=TNFRSF6B
	ADAMTS4	ADAM Metallopeptidase With Thrombospondin Type 1 Motif 4	Protein Coding	42	GC01M161184	4.14	https://www.genecards.org/cgi-bin/carddisp.pl?gene=ADAMTS4
	CSF3	Colony Stimulating Factor 3	Protein Coding	40	GC17P040015	4.14	https://www.genecards.org/cgi-bin/carddisp.pl?gene=CSF3
	CLEC16A	C-Type Lectin Domain Containing 16A	Protein Coding	37	GC16P010944	4.14	https://www.genecards.org/cgi-bin/carddisp.pl?gene=CLEC16A
	FKBP14	FKBP Prolyl Isomerase 14	Protein Coding	40	GC07M030010	4.11	https://www.genecards.org/cgi-bin/carddisp.pl?gene=FKBP14
	COL11A1	Collagen Type XI Alpha 1 Chain	Protein Coding	43	GC01M102876	4.01	https://www.genecards.org/cgi-bin/carddisp.pl?gene=COL11A1
	SCYL1	SCY1 Like Pseudokinase 1	Protein Coding	41	GC11P065525	4.01	https://www.genecards.org/cgi-bin/carddisp.pl?gene=SCYL1
	ANAPC1	Anaphase Promoting Complex Subunit 1	Protein Coding	40	GC02M111611	4.01	https://www.genecards.org/cgi-bin/carddisp.pl?gene=ANAPC1
	NRAS	NRAS Proto-Oncogene, GTPase	Protein Coding	50	GC01M114704	3.98	https://www.genecards.org/cgi-bin/carddisp.pl?gene=NRAS
	USP9X	Ubiquitin Specific Peptidase 9 X-Linked	Protein Coding	47	GC0XP041085	3.98	https://www.genecards.org/cgi-bin/carddisp.pl?gene=USP9X
	SEC24D	SEC24 Homolog D, COPII Coat Complex Component	Protein Coding	44	GC04M118722	3.98	https://www.genecards.org/cgi-bin/carddisp.pl?gene=SEC24D
	POLR3A	RNA Polymerase III Subunit A	Protein Coding	43	GC10M077969	3.98	https://www.genecards.org/cgi-bin/carddisp.pl?gene=POLR3A
	SLC39A13	Solute Carrier Family 39 Member 13	Protein Coding	43	GC11P047430	3.98	https://www.genecards.org/cgi-bin/carddisp.pl?gene=SLC39A13
	NAGA	Alpha-N-Acetylgalactosaminidase	Protein Coding	43	GC22M042058	3.98	https://www.genecards.org/cgi-bin/carddisp.pl?gene=NAGA
	FBN2	Fibrillin 2	Protein Coding	41	GC05M128257	3.98	https://www.genecards.org/cgi-bin/carddisp.pl?gene=FBN2
	DNAJC21	DnaJ Heat Shock Protein Family (Hsp40) Member C21	Protein Coding	35	GC05P034929	3.98	https://www.genecards.org/cgi-bin/carddisp.pl?gene=DNAJC21
	ITGA6	Integrin Subunit Alpha 6	Protein Coding	49	GC02P172427	3.92	https://www.genecards.org/cgi-bin/carddisp.pl?gene=ITGA6
	CSF3R	Colony Stimulating Factor 3 Receptor	Protein Coding	47	GC01M036466	3.92	https://www.genecards.org/cgi-bin/carddisp.pl?gene=CSF3R
	SULT2A1	Sulfotransferase Family 2A Member 1	Protein Coding	44	GC19M047870	3.92	https://www.genecards.org/cgi-bin/carddisp.pl?gene=SULT2A1
	RAB6A	RAB6A, Member RAS Oncogene Family	Protein Coding	40	GC11M073676	3.92	https://www.genecards.org/cgi-bin/carddisp.pl?gene=RAB6A
	HBB-LCR	Beta-Globin Locus Control Region	Biological Region	4	GC11P005270	3.92	https://www.genecards.org/cgi-bin/carddisp.pl?gene=HBB-LCR
	H19	H19 Imprinted Maternally Expressed Transcript	RNA Gene	28	GC11M001995	3.92	https://www.genecards.org/cgi-bin/carddisp.pl?gene=H19
	CYP2R1	Cytochrome P450 Family 2 Subfamily R Member 1	Protein Coding	45	GC11M014877	3.88	https://www.genecards.org/cgi-bin/carddisp.pl?gene=CYP2R1
	CDKN2A	Cyclin Dependent Kinase Inhibitor 2A	Protein Coding	51	GC09M021967	3.87	https://www.genecards.org/cgi-bin/carddisp.pl?gene=CDKN2A
	TLR2	Toll Like Receptor 2	Protein Coding	51	GC04P153684	3.87	https://www.genecards.org/cgi-bin/carddisp.pl?gene=TLR2
	ATF6	Activating Transcription Factor 6	Protein Coding	47	GC01P161766	3.87	https://www.genecards.org/cgi-bin/carddisp.pl?gene=ATF6
	ATF4	Activating Transcription Factor 4	Protein Coding	46	GC22P039525	3.87	https://www.genecards.org/cgi-bin/carddisp.pl?gene=ATF4
	FGF19	Fibroblast Growth Factor 19	Protein Coding	44	GC11M069699	3.87	https://www.genecards.org/cgi-bin/carddisp.pl?gene=FGF19
	IL5	Interleukin 5	Protein Coding	44	GC05M132541	3.87	https://www.genecards.org/cgi-bin/carddisp.pl?gene=IL5
	SLC7A8	Solute Carrier Family 7 Member 8	Protein Coding	41	GC14M023125	3.87	https://www.genecards.org/cgi-bin/carddisp.pl?gene=SLC7A8
	GPR55	G Protein-Coupled Receptor 55	Protein Coding	40	GC02M230907	3.87	https://www.genecards.org/cgi-bin/carddisp.pl?gene=GPR55
	SMAD4	SMAD Family Member 4	Protein Coding	50	GC18P051028	3.86	https://www.genecards.org/cgi-bin/carddisp.pl?gene=SMAD4
	GAPDH	Glyceraldehyde-3-Phosphate Dehydrogenase	Protein Coding	48	GC12P008161	3.85	https://www.genecards.org/cgi-bin/carddisp.pl?gene=GAPDH
	GAST	Gastrin	Protein Coding	40	GC17P041712	3.85	https://www.genecards.org/cgi-bin/carddisp.pl?gene=GAST
	CIITA	Class II Major Histocompatibility Complex Transactivator	Protein Coding	45	GC16P010879	3.81	https://www.genecards.org/cgi-bin/carddisp.pl?gene=CIITA
	EXT2	Exostosin Glycosyltransferase 2	Protein Coding	46	GC11P044095	3.8	https://www.genecards.org/cgi-bin/carddisp.pl?gene=EXT2
	SPG7	SPG7 Matrix AAA Peptidase Subunit, Paraplegin	Protein Coding	43	GC16P089492	3.8	https://www.genecards.org/cgi-bin/carddisp.pl?gene=SPG7
	FAH	Fumarylacetoacetate Hydrolase	Protein Coding	47	GC15P080152	3.77	https://www.genecards.org/cgi-bin/carddisp.pl?gene=FAH
	F10	Coagulation Factor X	Protein Coding	48	GC13P113122	3.77	https://www.genecards.org/cgi-bin/carddisp.pl?gene=F10
	SLC11A2	Solute Carrier Family 11 Member 2	Protein Coding	47	GC12M050952	3.77	https://www.genecards.org/cgi-bin/carddisp.pl?gene=SLC11A2
	FGF9	Fibroblast Growth Factor 9	Protein Coding	44	GC13P021671	3.77	https://www.genecards.org/cgi-bin/carddisp.pl?gene=FGF9
	SLC10A2	Solute Carrier Family 10 Member 2	Protein Coding	43	GC13M103043	3.77	https://www.genecards.org/cgi-bin/carddisp.pl?gene=SLC10A2
	SLC30A8	Solute Carrier Family 30 Member 8	Protein Coding	42	GC08P116950	3.77	https://www.genecards.org/cgi-bin/carddisp.pl?gene=SLC30A8
	DYNC2H1	Dynein Cytoplasmic 2 Heavy Chain 1	Protein Coding	38	GC11P103109	3.77	https://www.genecards.org/cgi-bin/carddisp.pl?gene=DYNC2H1
	TCF7	Transcription Factor 7	Protein Coding	44	GC05P134114	3.76	https://www.genecards.org/cgi-bin/carddisp.pl?gene=TCF7
	IL15	Interleukin 15	Protein Coding	40	GC04P141636	3.74	https://www.genecards.org/cgi-bin/carddisp.pl?gene=IL15
	TLR3	Toll Like Receptor 3	Protein Coding	52	GC04P186059	3.74	https://www.genecards.org/cgi-bin/carddisp.pl?gene=TLR3
	GRIN2B	Glutamate Ionotropic Receptor NMDA Type Subunit 2B	Protein Coding	50	GC12M013437	3.74	https://www.genecards.org/cgi-bin/carddisp.pl?gene=GRIN2B
	CD19	CD19 Molecule	Protein Coding	49	GC16P029083	3.74	https://www.genecards.org/cgi-bin/carddisp.pl?gene=CD19
	ABCA3	ATP Binding Cassette Subfamily A Member 3	Protein Coding	48	GC16M002275	3.74	https://www.genecards.org/cgi-bin/carddisp.pl?gene=ABCA3
	RPS19	Ribosomal Protein S19	Protein Coding	48	GC19P041859	3.74	https://www.genecards.org/cgi-bin/carddisp.pl?gene=RPS19
	ABCC2	ATP Binding Cassette Subfamily C Member 2	Protein Coding	47	GC10P099782	3.74	https://www.genecards.org/cgi-bin/carddisp.pl?gene=ABCC2
	CTBP1	C-Terminal Binding Protein 1	Protein Coding	47	GC04M001211	3.74	https://www.genecards.org/cgi-bin/carddisp.pl?gene=CTBP1
	CD28	CD28 Molecule	Protein Coding	47	GC02P203706	3.74	https://www.genecards.org/cgi-bin/carddisp.pl?gene=CD28
	RPL5	Ribosomal Protein L5	Protein Coding	47	GC01P092832	3.74	https://www.genecards.org/cgi-bin/carddisp.pl?gene=RPL5
	PNLIP	Pancreatic Lipase	Protein Coding	47	GC10P116545	3.74	https://www.genecards.org/cgi-bin/carddisp.pl?gene=PNLIP
	ODC1	Ornithine Decarboxylase 1	Protein Coding	47	GC02M010432	3.74	https://www.genecards.org/cgi-bin/carddisp.pl?gene=ODC1
	SLC3A1	Solute Carrier Family 3 Member 1	Protein Coding	47	GC02P044275	3.74	https://www.genecards.org/cgi-bin/carddisp.pl?gene=SLC3A1
	IL7R	Interleukin 7 Receptor	Protein Coding	47	GC05P035852	3.74	https://www.genecards.org/cgi-bin/carddisp.pl?gene=IL7R
	SSTR2	Somatostatin Receptor 2	Protein Coding	47	GC17P073165	3.74	https://www.genecards.org/cgi-bin/carddisp.pl?gene=SSTR2
	TLR8	Toll Like Receptor 8	Protein Coding	47	GC0XP012924	3.74	https://www.genecards.org/cgi-bin/carddisp.pl?gene=TLR8
	TLR5	Toll Like Receptor 5	Protein Coding	47	GC01M223109	3.74	https://www.genecards.org/cgi-bin/carddisp.pl?gene=TLR5
	TGFB3	Transforming Growth Factor Beta 3	Protein Coding	47	GC14M075958	3.74	https://www.genecards.org/cgi-bin/carddisp.pl?gene=TGFB3
	FOXP3	Forkhead Box P3	Protein Coding	46	GC0XM049250	3.74	https://www.genecards.org/cgi-bin/carddisp.pl?gene=FOXP3
	DLAT	Dihydrolipoamide S-Acetyltransferase	Protein Coding	46	GC11P112024	3.74	https://www.genecards.org/cgi-bin/carddisp.pl?gene=DLAT
	AGA	Aspartylglucosaminidase	Protein Coding	45	GC04M177430	3.74	https://www.genecards.org/cgi-bin/carddisp.pl?gene=AGA
	GNB1	G Protein Subunit Beta 1	Protein Coding	45	GC01M001785	3.74	https://www.genecards.org/cgi-bin/carddisp.pl?gene=GNB1
	ERCC5	ERCC Excision Repair 5, Endonuclease	Protein Coding	45	GC13P102808	3.74	https://www.genecards.org/cgi-bin/carddisp.pl?gene=ERCC5
	ABCB4	ATP Binding Cassette Subfamily B Member 4	Protein Coding	45	GC07M087401	3.74	https://www.genecards.org/cgi-bin/carddisp.pl?gene=ABCB4
	COL5A1	Collagen Type V Alpha 1 Chain	Protein Coding	45	GC09P134641	3.74	https://www.genecards.org/cgi-bin/carddisp.pl?gene=COL5A1
	SAT1	Spermidine/Spermine N1-Acetyltransferase 1	Protein Coding	45	GC0XP023784	3.74	https://www.genecards.org/cgi-bin/carddisp.pl?gene=SAT1
	UQCRFS1	Ubiquinol-Cytochrome C Reductase, Rieske Iron-Sulfur Polypeptide 1	Protein Coding	45	GC19M029205	3.74	https://www.genecards.org/cgi-bin/carddisp.pl?gene=UQCRFS1
	STAT4	Signal Transducer And Activator Of Transcription 4	Protein Coding	45	GC02M191029	3.74	https://www.genecards.org/cgi-bin/carddisp.pl?gene=STAT4
	TLR9	Toll Like Receptor 9	Protein Coding	45	GC03M052222	3.74	https://www.genecards.org/cgi-bin/carddisp.pl?gene=TLR9
	GZMB	Granzyme B	Protein Coding	45	GC14M024630	3.74	https://www.genecards.org/cgi-bin/carddisp.pl?gene=GZMB
	TGM1	Transglutaminase 1	Protein Coding	45	GC14M024249	3.74	https://www.genecards.org/cgi-bin/carddisp.pl?gene=TGM1
	XBP1	X-Box Binding Protein 1	Protein Coding	45	GC22M028794	3.74	https://www.genecards.org/cgi-bin/carddisp.pl?gene=XBP1
	KRT19	Keratin 19	Protein Coding	45	GC17M041523	3.74	https://www.genecards.org/cgi-bin/carddisp.pl?gene=KRT19
	ATP6V1A	ATPase H+ Transporting V1 Subunit A	Protein Coding	44	GC03P113747	3.74	https://www.genecards.org/cgi-bin/carddisp.pl?gene=ATP6V1A
	MMP12	Matrix Metallopeptidase 12	Protein Coding	44	GC11M102862	3.74	https://www.genecards.org/cgi-bin/carddisp.pl?gene=MMP12
	MYO5B	Myosin VB	Protein Coding	44	GC18M049822	3.74	https://www.genecards.org/cgi-bin/carddisp.pl?gene=MYO5B
	EIF2S1	Eukaryotic Translation Initiation Factor 2 Subunit Alpha	Protein Coding	44	GC14P067359	3.74	https://www.genecards.org/cgi-bin/carddisp.pl?gene=EIF2S1
	NEU1	Neuraminidase 1	Protein Coding	44	GC06M031857	3.74	https://www.genecards.org/cgi-bin/carddisp.pl?gene=NEU1
	SFTPD	Surfactant Protein D	Protein Coding	44	GC10M079937	3.74	https://www.genecards.org/cgi-bin/carddisp.pl?gene=SFTPD
	PRMT7	Protein Arginine Methyltransferase 7	Protein Coding	44	GC16P068339	3.74	https://www.genecards.org/cgi-bin/carddisp.pl?gene=PRMT7
	SLC7A5	Solute Carrier Family 7 Member 5	Protein Coding	44	GC16M087830	3.74	https://www.genecards.org/cgi-bin/carddisp.pl?gene=SLC7A5
	SLC7A11	Solute Carrier Family 7 Member 11	Protein Coding	44	GC04M138164	3.74	https://www.genecards.org/cgi-bin/carddisp.pl?gene=SLC7A11
	SLC2A10	Solute Carrier Family 2 Member 10	Protein Coding	44	GC20P046709	3.74	https://www.genecards.org/cgi-bin/carddisp.pl?gene=SLC2A10
	PRKAR2B	Protein Kinase CAMP-Dependent Type II Regulatory Subunit Beta	Protein Coding	44	GC07P107044	3.74	https://www.genecards.org/cgi-bin/carddisp.pl?gene=PRKAR2B
	FTCD	Formimidoyltransferase Cyclodeaminase	Protein Coding	43	GC21M047426	3.74	https://www.genecards.org/cgi-bin/carddisp.pl?gene=FTCD
	FIG4	FIG4 Phosphoinositide 5-Phosphatase	Protein Coding	43	GC06P109691	3.74	https://www.genecards.org/cgi-bin/carddisp.pl?gene=FIG4
	AVPR1B	Arginine Vasopressin Receptor 1B	Protein Coding	43	GC01M206109	3.74	https://www.genecards.org/cgi-bin/carddisp.pl?gene=AVPR1B
	ATP12A	ATPase H+/K+ Transporting Non-Gastric Alpha2 Subunit	Protein Coding	43	GC13P024680	3.74	https://www.genecards.org/cgi-bin/carddisp.pl?gene=ATP12A
	LTBP2	Latent Transforming Growth Factor Beta Binding Protein 2	Protein Coding	43	GC14M074498	3.74	https://www.genecards.org/cgi-bin/carddisp.pl?gene=LTBP2
	FBL	Fibrillarin	Protein Coding	43	GC19M039834	3.74	https://www.genecards.org/cgi-bin/carddisp.pl?gene=FBL
	AMD1	Adenosylmethionine Decarboxylase 1	Protein Coding	43	GC06P110814	3.74	https://www.genecards.org/cgi-bin/carddisp.pl?gene=AMD1
	CPLX1	Complexin 1	Protein Coding	43	GC04M000784	3.74	https://www.genecards.org/cgi-bin/carddisp.pl?gene=CPLX1
	RPL21	Ribosomal Protein L21	Protein Coding	43	GC13P027251	3.74	https://www.genecards.org/cgi-bin/carddisp.pl?gene=RPL21
	CD86	CD86 Molecule	Protein Coding	43	GC03P122055	3.74	https://www.genecards.org/cgi-bin/carddisp.pl?gene=CD86
	CD34	CD34 Molecule	Protein Coding	43	GC01M207880	3.74	https://www.genecards.org/cgi-bin/carddisp.pl?gene=CD34
	EIF5A	Eukaryotic Translation Initiation Factor 5A	Protein Coding	43	GC17P007306	3.74	https://www.genecards.org/cgi-bin/carddisp.pl?gene=EIF5A
	HLA-DPB1	Major Histocompatibility Complex, Class II, DP Beta 1	Protein Coding	43	GC06P047346	3.74	https://www.genecards.org/cgi-bin/carddisp.pl?gene=HLA-DPB1
	PEX14	Peroxisomal Biogenesis Factor 14	Protein Coding	43	GC01P010472	3.74	https://www.genecards.org/cgi-bin/carddisp.pl?gene=PEX14
	PEX19	Peroxisomal Biogenesis Factor 19	Protein Coding	43	GC01M160276	3.74	https://www.genecards.org/cgi-bin/carddisp.pl?gene=PEX19
	SFTPB	Surfactant Protein B	Protein Coding	43	GC02M085657	3.74	https://www.genecards.org/cgi-bin/carddisp.pl?gene=SFTPB
	SFTPC	Surfactant Protein C	Protein Coding	43	GC08P022156	3.74	https://www.genecards.org/cgi-bin/carddisp.pl?gene=SFTPC
	RUNX3	RUNX Family Transcription Factor 3	Protein Coding	43	GC01M024899	3.74	https://www.genecards.org/cgi-bin/carddisp.pl?gene=RUNX3
	SLC7A6	Solute Carrier Family 7 Member 6	Protein Coding	43	GC16P068263	3.74	https://www.genecards.org/cgi-bin/carddisp.pl?gene=SLC7A6
	SLC1A7	Solute Carrier Family 1 Member 7	Protein Coding	43	GC01M053087	3.74	https://www.genecards.org/cgi-bin/carddisp.pl?gene=SLC1A7
	IRF6	Interferon Regulatory Factor 6	Protein Coding	43	GC01M209785	3.74	https://www.genecards.org/cgi-bin/carddisp.pl?gene=IRF6
	SRR	Serine Racemase	Protein Coding	43	GC17P002303	3.74	https://www.genecards.org/cgi-bin/carddisp.pl?gene=SRR
	PEX6	Peroxisomal Biogenesis Factor 6	Protein Coding	43	GC06M042963	3.74	https://www.genecards.org/cgi-bin/carddisp.pl?gene=PEX6
	PURA	Purine Rich Element Binding Protein A	Protein Coding	43	GC05P140076	3.74	https://www.genecards.org/cgi-bin/carddisp.pl?gene=PURA
	CBX2	Chromobox 2	Protein Coding	42	GC17P079778	3.74	https://www.genecards.org/cgi-bin/carddisp.pl?gene=CBX2
	CHGA	Chromogranin A	Protein Coding	42	GC14P092923	3.74	https://www.genecards.org/cgi-bin/carddisp.pl?gene=CHGA
	PEX3	Peroxisomal Biogenesis Factor 3	Protein Coding	42	GC06P143450	3.74	https://www.genecards.org/cgi-bin/carddisp.pl?gene=PEX3
	PEX5	Peroxisomal Biogenesis Factor 5	Protein Coding	42	GC12P008247	3.74	https://www.genecards.org/cgi-bin/carddisp.pl?gene=PEX5
	SLC7A2	Solute Carrier Family 7 Member 2	Protein Coding	42	GC08P017497	3.74	https://www.genecards.org/cgi-bin/carddisp.pl?gene=SLC7A2
	SLC35A3	Solute Carrier Family 35 Member A3	Protein Coding	42	GC01P099968	3.74	https://www.genecards.org/cgi-bin/carddisp.pl?gene=SLC35A3
	SLC3A2	Solute Carrier Family 3 Member 2	Protein Coding	42	GC11P062856	3.74	https://www.genecards.org/cgi-bin/carddisp.pl?gene=SLC3A2
	INPP4A	Inositol Polyphosphate-4-Phosphatase Type I A	Protein Coding	42	GC02P098465	3.74	https://www.genecards.org/cgi-bin/carddisp.pl?gene=INPP4A
	TNFRSF8	TNF Receptor Superfamily Member 8	Protein Coding	42	GC01P012063	3.74	https://www.genecards.org/cgi-bin/carddisp.pl?gene=TNFRSF8
	STX3	Syntaxin 3	Protein Coding	42	GC11P059713	3.74	https://www.genecards.org/cgi-bin/carddisp.pl?gene=STX3
	ATP4A	ATPase H+/K+ Transporting Subunit Alpha	Protein Coding	41	GC19M042544	3.74	https://www.genecards.org/cgi-bin/carddisp.pl?gene=ATP4A
	PEX10	Peroxisomal Biogenesis Factor 10	Protein Coding	41	GC01M002403	3.74	https://www.genecards.org/cgi-bin/carddisp.pl?gene=PEX10
	PEX26	Peroxisomal Biogenesis Factor 26	Protein Coding	41	GC22P018079	3.74	https://www.genecards.org/cgi-bin/carddisp.pl?gene=PEX26
	SP100	SP100 Nuclear Antigen	Protein Coding	41	GC02P230415	3.74	https://www.genecards.org/cgi-bin/carddisp.pl?gene=SP100
	PRKX	Protein Kinase X-Linked	Protein Coding	41	GC0XM003604	3.74	https://www.genecards.org/cgi-bin/carddisp.pl?gene=PRKX
	SSTR5	Somatostatin Receptor 5	Protein Coding	41	GC16P001072	3.74	https://www.genecards.org/cgi-bin/carddisp.pl?gene=SSTR5
	SRM	Spermidine Synthase	Protein Coding	41	GC01M011054	3.74	https://www.genecards.org/cgi-bin/carddisp.pl?gene=SRM
	KRT7	Keratin 7	Protein Coding	41	GC12P052232	3.74	https://www.genecards.org/cgi-bin/carddisp.pl?gene=KRT7
	VPS11	VPS11 Core Subunit Of CORVET And HOPS Complexes	Protein Coding	41	GC11P119067	3.74	https://www.genecards.org/cgi-bin/carddisp.pl?gene=VPS11
	AOC1	Amine Oxidase Copper Containing 1	Protein Coding	40	GC07P150824	3.74	https://www.genecards.org/cgi-bin/carddisp.pl?gene=AOC1
	ARF5	ADP Ribosylation Factor 5	Protein Coding	40	GC07P127588	3.74	https://www.genecards.org/cgi-bin/carddisp.pl?gene=ARF5
	ATOX1	Antioxidant 1 Copper Chaperone	Protein Coding	40	GC05M151743	3.74	https://www.genecards.org/cgi-bin/carddisp.pl?gene=ATOX1
	CLIC2	Chloride Intracellular Channel 2	Protein Coding	40	GC0XM155276	3.74	https://www.genecards.org/cgi-bin/carddisp.pl?gene=CLIC2
	DNAJC3	DnaJ Heat Shock Protein Family (Hsp40) Member C3	Protein Coding	40	GC13P095677	3.74	https://www.genecards.org/cgi-bin/carddisp.pl?gene=DNAJC3
	PEX11B	Peroxisomal Biogenesis Factor 11 Beta	Protein Coding	40	GC01M145911	3.74	https://www.genecards.org/cgi-bin/carddisp.pl?gene=PEX11B
	PEX13	Peroxisomal Biogenesis Factor 13	Protein Coding	40	GC02P061017	3.74	https://www.genecards.org/cgi-bin/carddisp.pl?gene=PEX13
	NIPBL	NIPBL Cohesin Loading Factor	Protein Coding	40	GC05P036876	3.74	https://www.genecards.org/cgi-bin/carddisp.pl?gene=NIPBL
	NUP153	Nucleoporin 153	Protein Coding	40	GC06M017615	3.74	https://www.genecards.org/cgi-bin/carddisp.pl?gene=NUP153
	PTF1A	Pancreas Associated Transcription Factor 1a	Protein Coding	40	GC10P023212	3.74	https://www.genecards.org/cgi-bin/carddisp.pl?gene=PTF1A
	TSEN15	TRNA Splicing Endonuclease Subunit 15	Protein Coding	40	GC01P184020	3.74	https://www.genecards.org/cgi-bin/carddisp.pl?gene=TSEN15
	RAB18	RAB18, Member RAS Oncogene Family	Protein Coding	40	GC10P027504	3.74	https://www.genecards.org/cgi-bin/carddisp.pl?gene=RAB18
	TSEN2	TRNA Splicing Endonuclease Subunit 2	Protein Coding	40	GC03P012484	3.74	https://www.genecards.org/cgi-bin/carddisp.pl?gene=TSEN2
	PPP1R15A	Protein Phosphatase 1 Regulatory Subunit 15A	Protein Coding	40	GC19P048872	3.74	https://www.genecards.org/cgi-bin/carddisp.pl?gene=PPP1R15A
	GOLGA1	Golgin A1	Protein Coding	39	GC09M124878	3.74	https://www.genecards.org/cgi-bin/carddisp.pl?gene=GOLGA1
	GPBAR1	G Protein-Coupled Bile Acid Receptor 1	Protein Coding	39	GC02P218259	3.74	https://www.genecards.org/cgi-bin/carddisp.pl?gene=GPBAR1
	EDF1	Endothelial Differentiation Related Factor 1	Protein Coding	39	GC09M136862	3.74	https://www.genecards.org/cgi-bin/carddisp.pl?gene=EDF1
	NEU2	Neuraminidase 2	Protein Coding	39	GC02P233032	3.74	https://www.genecards.org/cgi-bin/carddisp.pl?gene=NEU2
	COPE	COPI Coat Complex Subunit Epsilon	Protein Coding	39	GC19M018899	3.74	https://www.genecards.org/cgi-bin/carddisp.pl?gene=COPE
	IFT140	Intraflagellar Transport 140	Protein Coding	39	GC16M001569	3.74	https://www.genecards.org/cgi-bin/carddisp.pl?gene=IFT140
	SCARA5	Scavenger Receptor Class A Member 5	Protein Coding	39	GC08M027869	3.74	https://www.genecards.org/cgi-bin/carddisp.pl?gene=SCARA5
	SMOX	Spermine Oxidase	Protein Coding	39	GC20P004120	3.74	https://www.genecards.org/cgi-bin/carddisp.pl?gene=SMOX
	SHOX2	Short Stature Homeobox 2	Protein Coding	39	GC03M158095	3.74	https://www.genecards.org/cgi-bin/carddisp.pl?gene=SHOX2
	TSEN34	TRNA Splicing Endonuclease Subunit 34	Protein Coding	39	GC19P055554	3.74	https://www.genecards.org/cgi-bin/carddisp.pl?gene=TSEN34
	RAB3GAP2	RAB3 GTPase Activating Non-Catalytic Protein Subunit 2	Protein Coding	39	GC01M220149	3.74	https://www.genecards.org/cgi-bin/carddisp.pl?gene=RAB3GAP2
	PEX16	Peroxisomal Biogenesis Factor 16	Protein Coding	38	GC11M061098	3.74	https://www.genecards.org/cgi-bin/carddisp.pl?gene=PEX16
	TRAPPC2	Trafficking Protein Particle Complex 2	Protein Coding	38	GC0XM013712	3.74	https://www.genecards.org/cgi-bin/carddisp.pl?gene=TRAPPC2
	TSEN54	TRNA Splicing Endonuclease Subunit 54	Protein Coding	38	GC17P075515	3.74	https://www.genecards.org/cgi-bin/carddisp.pl?gene=TSEN54
	TBC1D20	TBC1 Domain Family Member 20	Protein Coding	38	GC20M000435	3.74	https://www.genecards.org/cgi-bin/carddisp.pl?gene=TBC1D20
	PGAP3	Post-GPI Attachment To Proteins Phospholipase 3	Protein Coding	38	GC17M039676	3.74	https://www.genecards.org/cgi-bin/carddisp.pl?gene=PGAP3
	ARFRP1	ADP Ribosylation Factor Related Protein 1	Protein Coding	37	GC20M063698	3.74	https://www.genecards.org/cgi-bin/carddisp.pl?gene=ARFRP1
	DLGAP4	DLG Associated Protein 4	Protein Coding	37	GC20P036308	3.74	https://www.genecards.org/cgi-bin/carddisp.pl?gene=DLGAP4
	DSPP	Dentin Sialophosphoprotein	Protein Coding	37	GC04P087608	3.74	https://www.genecards.org/cgi-bin/carddisp.pl?gene=DSPP
	RPL38	Ribosomal Protein L38	Protein Coding	37	GC17P074204	3.74	https://www.genecards.org/cgi-bin/carddisp.pl?gene=RPL38
	TRUB1	TruB Pseudouridine Synthase Family Member 1	Protein Coding	37	GC10P114938	3.74	https://www.genecards.org/cgi-bin/carddisp.pl?gene=TRUB1
	SUN2	Sad1 And UNC84 Domain Containing 2	Protein Coding	37	GC22M045390	3.74	https://www.genecards.org/cgi-bin/carddisp.pl?gene=SUN2
	PPP1R15B	Protein Phosphatase 1 Regulatory Subunit 15B	Protein Coding	37	GC01M204400	3.74	https://www.genecards.org/cgi-bin/carddisp.pl?gene=PPP1R15B
	ANKRD49	Ankyrin Repeat Domain 49	Protein Coding	36	GC11P094493	3.74	https://www.genecards.org/cgi-bin/carddisp.pl?gene=ANKRD49
	TRAPPC11	Trafficking Protein Particle Complex 11	Protein Coding	36	GC04P183659	3.74	https://www.genecards.org/cgi-bin/carddisp.pl?gene=TRAPPC11
	TBL1X	Transducin Beta Like 1 X-Linked	Protein Coding	36	GC0XP009463	3.74	https://www.genecards.org/cgi-bin/carddisp.pl?gene=TBL1X
	SCYL2	SCY1 Like Pseudokinase 2	Protein Coding	36	GC12P100267	3.74	https://www.genecards.org/cgi-bin/carddisp.pl?gene=SCYL2
	JAGN1	Jagunal Homolog 1	Protein Coding	36	GC03P009890	3.74	https://www.genecards.org/cgi-bin/carddisp.pl?gene=JAGN1
	PIF1	PIF1 5'-To-3' DNA Helicase	Protein Coding	36	GC15M064815	3.74	https://www.genecards.org/cgi-bin/carddisp.pl?gene=PIF1
	STOML3	Stomatin Like 3	Protein Coding	35	GC13M038965	3.74	https://www.genecards.org/cgi-bin/carddisp.pl?gene=STOML3
	IARS1	Isoleucyl-TRNA Synthetase 1	Protein Coding	35	GC09M092211	3.74	https://www.genecards.org/cgi-bin/carddisp.pl?gene=IARS1
	ACTRT3	Actin Related Protein T3	Protein Coding	34	GC03M169766	3.74	https://www.genecards.org/cgi-bin/carddisp.pl?gene=ACTRT3
	CBLIF	Cobalamin Binding Intrinsic Factor	Protein Coding	34	GC11M059829	3.74	https://www.genecards.org/cgi-bin/carddisp.pl?gene=CBLIF
	REM1	RRAD And GEM Like GTPase 1	Protein Coding	34	GC20P031475	3.74	https://www.genecards.org/cgi-bin/carddisp.pl?gene=REM1
	PAGR1	PAXIP1 Associated Glutamate Rich Protein 1	Protein Coding	33	GC16P030096	3.74	https://www.genecards.org/cgi-bin/carddisp.pl?gene=PAGR1
	SHQ1	SHQ1, H/ACA Ribonucleoprotein Assembly Factor	Protein Coding	33	GC03M072798	3.74	https://www.genecards.org/cgi-bin/carddisp.pl?gene=SHQ1
	C18orf54	Chromosome 18 Open Reading Frame 54	Protein Coding	32	GC18P054357	3.74	https://www.genecards.org/cgi-bin/carddisp.pl?gene=C18orf54
	CCN5	Cellular Communication Network Factor 5	Protein Coding	31	GC20P044715	3.74	https://www.genecards.org/cgi-bin/carddisp.pl?gene=CCN5
	SMR3B	Submaxillary Gland Androgen Regulated Protein 3B	Protein Coding	31	GC04P070370	3.74	https://www.genecards.org/cgi-bin/carddisp.pl?gene=SMR3B
	TAFA4	TAFA Chemokine Like Family Member 4	Protein Coding	27	GC03M068714	3.74	https://www.genecards.org/cgi-bin/carddisp.pl?gene=TAFA4
	SCARNA13	Small Cajal Body-Specific RNA 13	RNA Gene	18	GC14M095533	3.74	https://www.genecards.org/cgi-bin/carddisp.pl?gene=SCARNA13
	SNORA64	Small Nucleolar RNA, H/ACA Box 64	RNA Gene	18	GC16M002344	3.74	https://www.genecards.org/cgi-bin/carddisp.pl?gene=SNORA64
	H3-2	H3.2 Histone (Putative)	Protein Coding	17	GC01M143894	3.74	https://www.genecards.org/cgi-bin/carddisp.pl?gene=H3-2
	RTEL1-TNFRSF6B	RTEL1-TNFRSF6B Readthrough (NMD Candidate)	RNA Gene	17	GC20P063657	3.74	https://www.genecards.org/cgi-bin/carddisp.pl?gene=RTEL1-TNFRSF6B
	TRA	T Cell Receptor Alpha Locus	Protein Coding	17	GC14P021621	3.74	https://www.genecards.org/cgi-bin/carddisp.pl?gene=TRA
	SNORD116@	Small Nucleolar RNA, C/D Box 116 Cluster	Gene Cluster	8	GC15P025051	3.74	https://www.genecards.org/cgi-bin/carddisp.pl?gene=SNORD116%40
	PRS	Prieto X-Linked Mental Retardation Syndrome	Genetic Locus	5	GC0XU990191	3.74	https://www.genecards.org/cgi-bin/carddisp.pl?gene=PRS
	EVR3	Exudative Vitreoretinopathy 3	Genetic Locus	3	GC11U990585	3.74	https://www.genecards.org/cgi-bin/carddisp.pl?gene=EVR3
	LOC110806306	Telomerase RNA Component (TERC) Promoter	Biological Region	2	GC03P169764	3.74	https://www.genecards.org/cgi-bin/carddisp.pl?gene=LOC110806306
	FWS	Forsythe-Wakeling Syndrome	Genetic Locus	2	GC01U903181	3.74	https://www.genecards.org/cgi-bin/carddisp.pl?gene=FWS
	GRD1	Graves Disease, Susceptiblity To, 1	Genetic Locus	2	GC14U901003	3.74	https://www.genecards.org/cgi-bin/carddisp.pl?gene=GRD1
	GRD2	Graves Disease, Susceptibility To, 2	Genetic Locus	2	GC20U990047	3.74	https://www.genecards.org/cgi-bin/carddisp.pl?gene=GRD2
	DELXP21	Chromosome Xp21 Deletion Syndrome	Genetic Locus	2	GC0XU901676	3.74	https://www.genecards.org/cgi-bin/carddisp.pl?gene=DELXP21
	KYPSC1	Kyphoscoliosis 1	Genetic Locus	2	GC05U900761	3.74	https://www.genecards.org/cgi-bin/carddisp.pl?gene=KYPSC1
	PBC2	Biliary Cirrhosis, Primary, 2	Genetic Locus	2	GC06U901769	3.74	https://www.genecards.org/cgi-bin/carddisp.pl?gene=PBC2
	PBC3	Biliary Cirrhosis, Primary, 3	Genetic Locus	2	GC01U902479	3.74	https://www.genecards.org/cgi-bin/carddisp.pl?gene=PBC3
	PBC4	Biliary Cirrhosis, Primary, 4	Genetic Locus	2	GC07U903249	3.74	https://www.genecards.org/cgi-bin/carddisp.pl?gene=PBC4
	PBC5	Biliary Cirrhosis, Primary, 5	Genetic Locus	2	GC17U901708	3.74	https://www.genecards.org/cgi-bin/carddisp.pl?gene=PBC5
	LOC113788269	Sharpr-MPRA Regulatory Region 2962	Biological Region	1	GC08P022194	3.74	https://www.genecards.org/cgi-bin/carddisp.pl?gene=LOC113788269
	CTSD	Cathepsin D	Protein Coding	52	GC11M001752	3.7	https://www.genecards.org/cgi-bin/carddisp.pl?gene=CTSD
	REN	Renin	Protein Coding	48	GC01M204154	3.7	https://www.genecards.org/cgi-bin/carddisp.pl?gene=REN
	IL18R1	Interleukin 18 Receptor 1	Protein Coding	43	GC02P102311	3.7	https://www.genecards.org/cgi-bin/carddisp.pl?gene=IL18R1
	BHLHE40	Basic Helix-Loop-Helix Family Member E40	Protein Coding	41	GC03P004997	3.7	https://www.genecards.org/cgi-bin/carddisp.pl?gene=BHLHE40
	HLA-E	Major Histocompatibility Complex, Class I, E	Protein Coding	41	GC06P047281	3.7	https://www.genecards.org/cgi-bin/carddisp.pl?gene=HLA-E
	CELA3B	Chymotrypsin Like Elastase 3B	Protein Coding	37	GC01P021976	3.7	https://www.genecards.org/cgi-bin/carddisp.pl?gene=CELA3B
	PIEZO1	Piezo Type Mechanosensitive Ion Channel Component 1	Protein Coding	37	GC16M088715	3.7	https://www.genecards.org/cgi-bin/carddisp.pl?gene=PIEZO1
	SCT	Secretin	Protein Coding	35	GC11M000626	3.7	https://www.genecards.org/cgi-bin/carddisp.pl?gene=SCT
	ACTA2	Actin Alpha 2, Smooth Muscle	Protein Coding	48	GC10M088935	3.64	https://www.genecards.org/cgi-bin/carddisp.pl?gene=ACTA2
	TNFAIP3	TNF Alpha Induced Protein 3	Protein Coding	48	GC06P137866	3.64	https://www.genecards.org/cgi-bin/carddisp.pl?gene=TNFAIP3
	CYP11B2	Cytochrome P450 Family 11 Subfamily B Member 2	Protein Coding	47	GC08M142910	3.64	https://www.genecards.org/cgi-bin/carddisp.pl?gene=CYP11B2
	NPC1	NPC Intracellular Cholesterol Transporter 1	Protein Coding	47	GC18M023506	3.64	https://www.genecards.org/cgi-bin/carddisp.pl?gene=NPC1
	IGFBP6	Insulin Like Growth Factor Binding Protein 6	Protein Coding	42	GC12P053097	3.64	https://www.genecards.org/cgi-bin/carddisp.pl?gene=IGFBP6
	CYP46A1	Cytochrome P450 Family 46 Subfamily A Member 1	Protein Coding	41	GC14P099684	3.64	https://www.genecards.org/cgi-bin/carddisp.pl?gene=CYP46A1
	TTPA	Alpha Tocopherol Transfer Protein	Protein Coding	41	GC08M063048	3.64	https://www.genecards.org/cgi-bin/carddisp.pl?gene=TTPA
	GSTM1	Glutathione S-Transferase Mu 1	Protein Coding	41	GC01P109687	3.64	https://www.genecards.org/cgi-bin/carddisp.pl?gene=GSTM1
	GHSR	Growth Hormone Secretagogue Receptor	Protein Coding	47	GC03M172443	3.63	https://www.genecards.org/cgi-bin/carddisp.pl?gene=GHSR
	SMAD1	SMAD Family Member 1	Protein Coding	44	GC04P145481	3.6	https://www.genecards.org/cgi-bin/carddisp.pl?gene=SMAD1
	FANCA	FA Complementation Group A	Protein Coding	48	GC16M089748	3.59	https://www.genecards.org/cgi-bin/carddisp.pl?gene=FANCA
	GNA11	G Protein Subunit Alpha 11	Protein Coding	47	GC19P003094	3.59	https://www.genecards.org/cgi-bin/carddisp.pl?gene=GNA11
	SGSH	N-Sulfoglucosamine Sulfohydrolase	Protein Coding	44	GC17M080206	3.59	https://www.genecards.org/cgi-bin/carddisp.pl?gene=SGSH
	SLC39A14	Solute Carrier Family 39 Member 14	Protein Coding	43	GC08P022367	3.59	https://www.genecards.org/cgi-bin/carddisp.pl?gene=SLC39A14
	STX16	Syntaxin 16	Protein Coding	42	GC20P058652	3.59	https://www.genecards.org/cgi-bin/carddisp.pl?gene=STX16
	FAM20C	FAM20C Golgi Associated Secretory Pathway Kinase	Protein Coding	41	GC07P000192	3.59	https://www.genecards.org/cgi-bin/carddisp.pl?gene=FAM20C
	OFD1	OFD1 Centriole And Centriolar Satellite Protein	Protein Coding	41	GC0XP013734	3.59	https://www.genecards.org/cgi-bin/carddisp.pl?gene=OFD1
	FEZF1	FEZ Family Zinc Finger 1	Protein Coding	39	GC07M122301	3.59	https://www.genecards.org/cgi-bin/carddisp.pl?gene=FEZF1
	SLX4	SLX4 Structure-Specific Endonuclease Subunit	Protein Coding	39	GC16M003581	3.59	https://www.genecards.org/cgi-bin/carddisp.pl?gene=SLX4
	CCDC141	Coiled-Coil Domain Containing 141	Protein Coding	36	GC02M178829	3.59	https://www.genecards.org/cgi-bin/carddisp.pl?gene=CCDC141
	FLT3	Fms Related Receptor Tyrosine Kinase 3	Protein Coding	52	GC13M028003	3.51	https://www.genecards.org/cgi-bin/carddisp.pl?gene=FLT3
	GIPR	Gastric Inhibitory Polypeptide Receptor	Protein Coding	44	GC19P045668	3.51	https://www.genecards.org/cgi-bin/carddisp.pl?gene=GIPR
	TBX19	T-Box Transcription Factor 19	Protein Coding	40	GC01P168280	3.51	https://www.genecards.org/cgi-bin/carddisp.pl?gene=TBX19
	LOC109611589	Runt Related Transcription Factor 2 Polyalanine Expansion Region	Biological Region	1	GC06P047877	3.51	https://www.genecards.org/cgi-bin/carddisp.pl?gene=LOC109611589
	LTF	Lactotransferrin	Protein Coding	43	GC03M046435	3.5	https://www.genecards.org/cgi-bin/carddisp.pl?gene=LTF
	SIL1	SIL1 Nucleotide Exchange Factor	Protein Coding	41	GC05M138957	3.49	https://www.genecards.org/cgi-bin/carddisp.pl?gene=SIL1
	MBL2	Mannose Binding Lectin 2	Protein Coding	47	GC10M052760	3.47	https://www.genecards.org/cgi-bin/carddisp.pl?gene=MBL2
	NR3C2	Nuclear Receptor Subfamily 3 Group C Member 2	Protein Coding	48	GC04M148078	3.47	https://www.genecards.org/cgi-bin/carddisp.pl?gene=NR3C2
	CYCS	Cytochrome C, Somatic	Protein Coding	48	GC07M025118	3.46	https://www.genecards.org/cgi-bin/carddisp.pl?gene=CYCS
	NPHS1	NPHS1 Adhesion Molecule, Nephrin	Protein Coding	45	GC19M035825	3.46	https://www.genecards.org/cgi-bin/carddisp.pl?gene=NPHS1
	HMOX1	Heme Oxygenase 1	Protein Coding	52	GC22P035380	3.44	https://www.genecards.org/cgi-bin/carddisp.pl?gene=HMOX1
	COL3A1	Collagen Type III Alpha 1 Chain	Protein Coding	47	GC02P188974	3.42	https://www.genecards.org/cgi-bin/carddisp.pl?gene=COL3A1
	UGT1A8	UDP Glucuronosyltransferase Family 1 Member A8	Protein Coding	35	GC02P233618	3.42	https://www.genecards.org/cgi-bin/carddisp.pl?gene=UGT1A8
	LPL	Lipoprotein Lipase	Protein Coding	49	GC08P019901	3.4	https://www.genecards.org/cgi-bin/carddisp.pl?gene=LPL
	F5	Coagulation Factor V	Protein Coding	45	GC01M169511	3.39	https://www.genecards.org/cgi-bin/carddisp.pl?gene=F5
	SLC6A4	Solute Carrier Family 6 Member 4	Protein Coding	47	GC17M030194	3.38	https://www.genecards.org/cgi-bin/carddisp.pl?gene=SLC6A4
	TTR	Transthyretin	Protein Coding	49	GC18P031557	3.36	https://www.genecards.org/cgi-bin/carddisp.pl?gene=TTR
	RB1	RB Transcriptional Corepressor 1	Protein Coding	49	GC13P048303	3.36	https://www.genecards.org/cgi-bin/carddisp.pl?gene=RB1
	SIRT6	Sirtuin 6	Protein Coding	45	GC19M004174	3.36	https://www.genecards.org/cgi-bin/carddisp.pl?gene=SIRT6
	UBE2L3	Ubiquitin Conjugating Enzyme E2 L3	Protein Coding	45	GC22P021549	3.36	https://www.genecards.org/cgi-bin/carddisp.pl?gene=UBE2L3
	ADCYAP1	Adenylate Cyclase Activating Polypeptide 1	Protein Coding	41	GC18P000895	3.36	https://www.genecards.org/cgi-bin/carddisp.pl?gene=ADCYAP1
	G6PC3	Glucose-6-Phosphatase Catalytic Subunit 3	Protein Coding	41	GC17P044070	3.36	https://www.genecards.org/cgi-bin/carddisp.pl?gene=G6PC3
	FGF7	Fibroblast Growth Factor 7	Protein Coding	41	GC15P049423	3.36	https://www.genecards.org/cgi-bin/carddisp.pl?gene=FGF7
	LALBA	Lactalbumin Alpha	Protein Coding	39	GC12M048567	3.36	https://www.genecards.org/cgi-bin/carddisp.pl?gene=LALBA
	SERPINB4	Serpin Family B Member 4	Protein Coding	38	GC18M063637	3.36	https://www.genecards.org/cgi-bin/carddisp.pl?gene=SERPINB4
	CNC2	Carney Complex Type 2, Multiple Neoplasia And Lentiginosis	Genetic Locus	4	GC02U990267	3.36	https://www.genecards.org/cgi-bin/carddisp.pl?gene=CNC2
	SOX10	SRY-Box Transcription Factor 10	Protein Coding	45	GC22M046233	3.35	https://www.genecards.org/cgi-bin/carddisp.pl?gene=SOX10
	NPY	Neuropeptide Y	Protein Coding	45	GC07P024290	3.35	https://www.genecards.org/cgi-bin/carddisp.pl?gene=NPY
	HRAS	HRas Proto-Oncogene, GTPase	Protein Coding	52	GC11M000635	3.34	https://www.genecards.org/cgi-bin/carddisp.pl?gene=HRAS
	MAFB	MAF BZIP Transcription Factor B	Protein Coding	43	GC20M040685	3.34	https://www.genecards.org/cgi-bin/carddisp.pl?gene=MAFB
	MITF	Melanocyte Inducing Transcription Factor	Protein Coding	47	GC03P069788	3.32	https://www.genecards.org/cgi-bin/carddisp.pl?gene=MITF
	RYR1	Ryanodine Receptor 1	Protein Coding	47	GC19P038528	3.29	https://www.genecards.org/cgi-bin/carddisp.pl?gene=RYR1
	OPA1-AS1	OPA1 Antisense RNA 1	RNA Gene	14	GC03M193618	3.29	https://www.genecards.org/cgi-bin/carddisp.pl?gene=OPA1-AS1
	MECP2	Methyl-CpG Binding Protein 2	Protein Coding	45	GC0XM154021	3.29	https://www.genecards.org/cgi-bin/carddisp.pl?gene=MECP2
	NR5A2	Nuclear Receptor Subfamily 5 Group A Member 2	Protein Coding	45	GC01P199996	3.29	https://www.genecards.org/cgi-bin/carddisp.pl?gene=NR5A2
	IL16	Interleukin 16	Protein Coding	42	GC15P081159	3.29	https://www.genecards.org/cgi-bin/carddisp.pl?gene=IL16
	PDE4D	Phosphodiesterase 4D	Protein Coding	48	GC05M058969	3.26	https://www.genecards.org/cgi-bin/carddisp.pl?gene=PDE4D
	APC	APC Regulator Of WNT Signaling Pathway	Protein Coding	48	GC05P112707	3.26	https://www.genecards.org/cgi-bin/carddisp.pl?gene=APC
	WNT5A	Wnt Family Member 5A	Protein Coding	49	GC03M055465	3.24	https://www.genecards.org/cgi-bin/carddisp.pl?gene=WNT5A
	MYLK	Myosin Light Chain Kinase	Protein Coding	52	GC03M123610	3.23	https://www.genecards.org/cgi-bin/carddisp.pl?gene=MYLK
	MYD88	MYD88 Innate Immune Signal Transduction Adaptor	Protein Coding	50	GC03P038179	3.23	https://www.genecards.org/cgi-bin/carddisp.pl?gene=MYD88
	ROCK1	Rho Associated Coiled-Coil Containing Protein Kinase 1	Protein Coding	50	GC18M020946	3.23	https://www.genecards.org/cgi-bin/carddisp.pl?gene=ROCK1
	PIM1	Pim-1 Proto-Oncogene, Serine/Threonine Kinase	Protein Coding	50	GC06P047469	3.23	https://www.genecards.org/cgi-bin/carddisp.pl?gene=PIM1
	BUB1B	BUB1 Mitotic Checkpoint Serine/Threonine Kinase B	Protein Coding	49	GC15P040161	3.23	https://www.genecards.org/cgi-bin/carddisp.pl?gene=BUB1B
	RAC1	Rac Family Small GTPase 1	Protein Coding	49	GC07P006380	3.23	https://www.genecards.org/cgi-bin/carddisp.pl?gene=RAC1
	HTR2C	5-Hydroxytryptamine Receptor 2C	Protein Coding	48	GC0XP114584	3.23	https://www.genecards.org/cgi-bin/carddisp.pl?gene=HTR2C
	SIRT2	Sirtuin 2	Protein Coding	48	GC19M038878	3.23	https://www.genecards.org/cgi-bin/carddisp.pl?gene=SIRT2
	SIRT3	Sirtuin 3	Protein Coding	48	GC11M000215	3.23	https://www.genecards.org/cgi-bin/carddisp.pl?gene=SIRT3
	AVPR2	Arginine Vasopressin Receptor 2	Protein Coding	47	GC0XP153902	3.23	https://www.genecards.org/cgi-bin/carddisp.pl?gene=AVPR2
	EPCAM	Epithelial Cell Adhesion Molecule	Protein Coding	47	GC02P047345	3.23	https://www.genecards.org/cgi-bin/carddisp.pl?gene=EPCAM
	FUCA1	Alpha-L-Fucosidase 1	Protein Coding	47	GC01M023845	3.23	https://www.genecards.org/cgi-bin/carddisp.pl?gene=FUCA1
	CDH3	Cadherin 3	Protein Coding	47	GC16P068637	3.23	https://www.genecards.org/cgi-bin/carddisp.pl?gene=CDH3
	NR1H3	Nuclear Receptor Subfamily 1 Group H Member 3	Protein Coding	47	GC11P047248	3.23	https://www.genecards.org/cgi-bin/carddisp.pl?gene=NR1H3
	TYR	Tyrosinase	Protein Coding	47	GC11P089177	3.23	https://www.genecards.org/cgi-bin/carddisp.pl?gene=TYR
	TLR1	Toll Like Receptor 1	Protein Coding	47	GC04M038797	3.23	https://www.genecards.org/cgi-bin/carddisp.pl?gene=TLR1
	IRF1	Interferon Regulatory Factor 1	Protein Coding	47	GC05M132481	3.23	https://www.genecards.org/cgi-bin/carddisp.pl?gene=IRF1
	KRT14	Keratin 14	Protein Coding	47	GC17M041582	3.23	https://www.genecards.org/cgi-bin/carddisp.pl?gene=KRT14
	VCL	Vinculin	Protein Coding	47	GC10P073995	3.23	https://www.genecards.org/cgi-bin/carddisp.pl?gene=VCL
	LMNB1	Lamin B1	Protein Coding	47	GC05P126776	3.23	https://www.genecards.org/cgi-bin/carddisp.pl?gene=LMNB1
	ANTXR1	ANTXR Cell Adhesion Molecule 1	Protein Coding	46	GC02P068977	3.23	https://www.genecards.org/cgi-bin/carddisp.pl?gene=ANTXR1
	SH2B3	SH2B Adaptor Protein 3	Protein Coding	46	GC12P111405	3.23	https://www.genecards.org/cgi-bin/carddisp.pl?gene=SH2B3
	PTPN2	Protein Tyrosine Phosphatase Non-Receptor Type 2	Protein Coding	46	GC18M017325	3.23	https://www.genecards.org/cgi-bin/carddisp.pl?gene=PTPN2
	TLR7	Toll Like Receptor 7	Protein Coding	46	GC0XP012867	3.23	https://www.genecards.org/cgi-bin/carddisp.pl?gene=TLR7
	PRPS1	Phosphoribosyl Pyrophosphate Synthetase 1	Protein Coding	46	GC0XP107628	3.23	https://www.genecards.org/cgi-bin/carddisp.pl?gene=PRPS1
	AFP	Alpha Fetoprotein	Protein Coding	45	GC04P073431	3.23	https://www.genecards.org/cgi-bin/carddisp.pl?gene=AFP
	GOT2	Glutamic-Oxaloacetic Transaminase 2	Protein Coding	45	GC16M058707	3.23	https://www.genecards.org/cgi-bin/carddisp.pl?gene=GOT2
	AGL	Amylo-Alpha-1, 6-Glucosidase, 4-Alpha-Glucanotransferase	Protein Coding	45	GC01P099850	3.23	https://www.genecards.org/cgi-bin/carddisp.pl?gene=AGL
	CTSA	Cathepsin A	Protein Coding	45	GC20P045890	3.23	https://www.genecards.org/cgi-bin/carddisp.pl?gene=CTSA
	HADHA	Hydroxyacyl-CoA Dehydrogenase Trifunctional Multienzyme Complex Subunit Alpha	Protein Coding	45	GC02M026190	3.23	https://www.genecards.org/cgi-bin/carddisp.pl?gene=HADHA
	MSX1	Msh Homeobox 1	Protein Coding	45	GC04P004861	3.23	https://www.genecards.org/cgi-bin/carddisp.pl?gene=MSX1
	MYH11	Myosin Heavy Chain 11	Protein Coding	45	GC16M015704	3.23	https://www.genecards.org/cgi-bin/carddisp.pl?gene=MYH11
	RFC1	Replication Factor C Subunit 1	Protein Coding	45	GC04M039291	3.23	https://www.genecards.org/cgi-bin/carddisp.pl?gene=RFC1
	CYP7B1	Cytochrome P450 Family 7 Subfamily B Member 1	Protein Coding	45	GC08M064587	3.23	https://www.genecards.org/cgi-bin/carddisp.pl?gene=CYP7B1
	EMD	Emerin	Protein Coding	45	GC0XP154379	3.23	https://www.genecards.org/cgi-bin/carddisp.pl?gene=EMD
	PRF1	Perforin 1	Protein Coding	45	GC10M070597	3.23	https://www.genecards.org/cgi-bin/carddisp.pl?gene=PRF1
	SIRT5	Sirtuin 5	Protein Coding	45	GC06P013574	3.23	https://www.genecards.org/cgi-bin/carddisp.pl?gene=SIRT5
	LAMA1	Laminin Subunit Alpha 1	Protein Coding	45	GC18M006941	3.23	https://www.genecards.org/cgi-bin/carddisp.pl?gene=LAMA1
	TNFRSF10A	TNF Receptor Superfamily Member 10a	Protein Coding	45	GC08M023190	3.23	https://www.genecards.org/cgi-bin/carddisp.pl?gene=TNFRSF10A
	RAN	RAN, Member RAS Oncogene Family	Protein Coding	45	GC12P130871	3.23	https://www.genecards.org/cgi-bin/carddisp.pl?gene=RAN
	TBX21	T-Box Transcription Factor 21	Protein Coding	45	GC17P047733	3.23	https://www.genecards.org/cgi-bin/carddisp.pl?gene=TBX21
	UROD	Uroporphyrinogen Decarboxylase	Protein Coding	45	GC01P045012	3.23	https://www.genecards.org/cgi-bin/carddisp.pl?gene=UROD
	XPA	XPA, DNA Damage Recognition And Repair Factor	Protein Coding	45	GC09M097635	3.23	https://www.genecards.org/cgi-bin/carddisp.pl?gene=XPA
	GBE1	1,4-Alpha-Glucan Branching Enzyme 1	Protein Coding	44	GC03M081489	3.23	https://www.genecards.org/cgi-bin/carddisp.pl?gene=GBE1
	CBX5	Chromobox 5	Protein Coding	44	GC12M054230	3.23	https://www.genecards.org/cgi-bin/carddisp.pl?gene=CBX5
	APTX	Aprataxin	Protein Coding	44	GC09M032886	3.23	https://www.genecards.org/cgi-bin/carddisp.pl?gene=APTX
	FDXR	Ferredoxin Reductase	Protein Coding	44	GC17M074862	3.23	https://www.genecards.org/cgi-bin/carddisp.pl?gene=FDXR
	ANK3	Ankyrin 3	Protein Coding	44	GC10M060026	3.23	https://www.genecards.org/cgi-bin/carddisp.pl?gene=ANK3
	FLNC	Filamin C	Protein Coding	44	GC07P128830	3.23	https://www.genecards.org/cgi-bin/carddisp.pl?gene=FLNC
	MCOLN1	Mucolipin 1	Protein Coding	44	GC19P007523	3.23	https://www.genecards.org/cgi-bin/carddisp.pl?gene=MCOLN1
	ACO1	Aconitase 1	Protein Coding	44	GC09P032374	3.23	https://www.genecards.org/cgi-bin/carddisp.pl?gene=ACO1
	BSG	Basigin (Ok Blood Group)	Protein Coding	44	GC19P000571	3.23	https://www.genecards.org/cgi-bin/carddisp.pl?gene=BSG
	CBFB	Core-Binding Factor Subunit Beta	Protein Coding	44	GC16P067063	3.23	https://www.genecards.org/cgi-bin/carddisp.pl?gene=CBFB
	HLA-G	Major Histocompatibility Complex, Class I, G	Protein Coding	44	GC06P047256	3.23	https://www.genecards.org/cgi-bin/carddisp.pl?gene=HLA-G
	CXCR3	C-X-C Motif Chemokine Receptor 3	Protein Coding	44	GC0XM071615	3.23	https://www.genecards.org/cgi-bin/carddisp.pl?gene=CXCR3
	IL23R	Interleukin 23 Receptor	Protein Coding	44	GC01P067138	3.23	https://www.genecards.org/cgi-bin/carddisp.pl?gene=IL23R
	SNRPB	Small Nuclear Ribonucleoprotein Polypeptides B And B1	Protein Coding	44	GC20M002461	3.23	https://www.genecards.org/cgi-bin/carddisp.pl?gene=SNRPB
	OCLN	Occludin	Protein Coding	44	GC05P069492	3.23	https://www.genecards.org/cgi-bin/carddisp.pl?gene=OCLN
	PTPRN	Protein Tyrosine Phosphatase Receptor Type N	Protein Coding	44	GC02M219289	3.23	https://www.genecards.org/cgi-bin/carddisp.pl?gene=PTPRN
	TOR1A	Torsin Family 1 Member A	Protein Coding	44	GC09M129812	3.23	https://www.genecards.org/cgi-bin/carddisp.pl?gene=TOR1A
	TMPRSS6	Transmembrane Serine Protease 6	Protein Coding	44	GC22M037066	3.23	https://www.genecards.org/cgi-bin/carddisp.pl?gene=TMPRSS6
	ITGAX	Integrin Subunit Alpha X	Protein Coding	44	GC16P031570	3.23	https://www.genecards.org/cgi-bin/carddisp.pl?gene=ITGAX
	TLR6	Toll Like Receptor 6	Protein Coding	44	GC04M038828	3.23	https://www.genecards.org/cgi-bin/carddisp.pl?gene=TLR6
	MYO9B	Myosin IXB	Protein Coding	44	GC19P023294	3.23	https://www.genecards.org/cgi-bin/carddisp.pl?gene=MYO9B
	PIM2	Pim-2 Proto-Oncogene, Serine/Threonine Kinase	Protein Coding	44	GC0XM048913	3.23	https://www.genecards.org/cgi-bin/carddisp.pl?gene=PIM2
	FABP2	Fatty Acid Binding Protein 2	Protein Coding	43	GC04M119317	3.23	https://www.genecards.org/cgi-bin/carddisp.pl?gene=FABP2
	ATG16L1	Autophagy Related 16 Like 1	Protein Coding	43	GC02P233215	3.23	https://www.genecards.org/cgi-bin/carddisp.pl?gene=ATG16L1
	AGRP	Agouti Related Neuropeptide	Protein Coding	43	GC16M067482	3.23	https://www.genecards.org/cgi-bin/carddisp.pl?gene=AGRP
	MBTPS1	Membrane Bound Transcription Factor Peptidase, Site 1	Protein Coding	43	GC16M084053	3.23	https://www.genecards.org/cgi-bin/carddisp.pl?gene=MBTPS1
	DDX41	DEAD-Box Helicase 41	Protein Coding	43	GC05M177511	3.23	https://www.genecards.org/cgi-bin/carddisp.pl?gene=DDX41
	PRSS3	Serine Protease 3	Protein Coding	43	GC09P033750	3.23	https://www.genecards.org/cgi-bin/carddisp.pl?gene=PRSS3
	IL21	Interleukin 21	Protein Coding	43	GC04M122612	3.23	https://www.genecards.org/cgi-bin/carddisp.pl?gene=IL21
	PAM	Peptidylglycine Alpha-Amidating Monooxygenase	Protein Coding	43	GC05P102753	3.23	https://www.genecards.org/cgi-bin/carddisp.pl?gene=PAM
	ENPP3	Ectonucleotide Pyrophosphatase/Phosphodiesterase 3	Protein Coding	43	GC06P131617	3.23	https://www.genecards.org/cgi-bin/carddisp.pl?gene=ENPP3
	TPSAB1	Tryptase Alpha/Beta 1	Protein Coding	43	GC16P001240	3.23	https://www.genecards.org/cgi-bin/carddisp.pl?gene=TPSAB1
	LAP3	Leucine Aminopeptidase 3	Protein Coding	43	GC04P017578	3.23	https://www.genecards.org/cgi-bin/carddisp.pl?gene=LAP3
	TNXB	Tenascin XB	Protein Coding	43	GC06M032635	3.23	https://www.genecards.org/cgi-bin/carddisp.pl?gene=TNXB
	LGALS1	Galectin 1	Protein Coding	43	GC22P037675	3.23	https://www.genecards.org/cgi-bin/carddisp.pl?gene=LGALS1
	LGR5	Leucine Rich Repeat Containing G Protein-Coupled Receptor 5	Protein Coding	43	GC12P071439	3.23	https://www.genecards.org/cgi-bin/carddisp.pl?gene=LGR5
	RBBP4	RB Binding Protein 4, Chromatin Remodeling Factor	Protein Coding	43	GC01P032651	3.23	https://www.genecards.org/cgi-bin/carddisp.pl?gene=RBBP4
	SYP	Synaptophysin	Protein Coding	43	GC0XM049187	3.23	https://www.genecards.org/cgi-bin/carddisp.pl?gene=SYP
	TJP1	Tight Junction Protein 1	Protein Coding	43	GC15M029699	3.23	https://www.genecards.org/cgi-bin/carddisp.pl?gene=TJP1
	SUV39H1	Suppressor Of Variegation 3-9 Homolog 1	Protein Coding	43	GC0XP048698	3.23	https://www.genecards.org/cgi-bin/carddisp.pl?gene=SUV39H1
	TIA1	TIA1 Cytotoxic Granule Associated RNA Binding Protein	Protein Coding	43	GC02M070209	3.23	https://www.genecards.org/cgi-bin/carddisp.pl?gene=TIA1
	LMNB2	Lamin B2	Protein Coding	43	GC19M002439	3.23	https://www.genecards.org/cgi-bin/carddisp.pl?gene=LMNB2
	LPP	LIM Domain Containing Preferred Translocation Partner In Lipoma	Protein Coding	42	GC03P188153	3.23	https://www.genecards.org/cgi-bin/carddisp.pl?gene=LPP
	COMMD1	Copper Metabolism Domain Containing 1	Protein Coding	42	GC02P061888	3.23	https://www.genecards.org/cgi-bin/carddisp.pl?gene=COMMD1
	HBA1	Hemoglobin Subunit Alpha 1	Protein Coding	42	GC16P001370	3.23	https://www.genecards.org/cgi-bin/carddisp.pl?gene=HBA1
	HBA2	Hemoglobin Subunit Alpha 2	Protein Coding	42	GC16P001373	3.23	https://www.genecards.org/cgi-bin/carddisp.pl?gene=HBA2
	PFAS	Phosphoribosylformylglycinamidine Synthase	Protein Coding	42	GC17P008247	3.23	https://www.genecards.org/cgi-bin/carddisp.pl?gene=PFAS
	PREP	Prolyl Endopeptidase	Protein Coding	42	GC06M105277	3.23	https://www.genecards.org/cgi-bin/carddisp.pl?gene=PREP
	RPS26	Ribosomal Protein S26	Protein Coding	42	GC12P056043	3.23	https://www.genecards.org/cgi-bin/carddisp.pl?gene=RPS26
	SLC30A10	Solute Carrier Family 30 Member 10	Protein Coding	42	GC01M219685	3.23	https://www.genecards.org/cgi-bin/carddisp.pl?gene=SLC30A10
	SLC31A1	Solute Carrier Family 31 Member 1	Protein Coding	42	GC09P113221	3.23	https://www.genecards.org/cgi-bin/carddisp.pl?gene=SLC31A1
	MICB	MHC Class I Polypeptide-Related Sequence B	Protein Coding	41	GC06P047300	3.23	https://www.genecards.org/cgi-bin/carddisp.pl?gene=MICB
	LRIG1	Leucine Rich Repeats And Immunoglobulin Like Domains 1	Protein Coding	41	GC03M066429	3.23	https://www.genecards.org/cgi-bin/carddisp.pl?gene=LRIG1
	ASAH2	N-Acylsphingosine Amidohydrolase 2	Protein Coding	41	GC10M050182	3.23	https://www.genecards.org/cgi-bin/carddisp.pl?gene=ASAH2
	BPI	Bactericidal Permeability Increasing Protein	Protein Coding	41	GC20P038304	3.23	https://www.genecards.org/cgi-bin/carddisp.pl?gene=BPI
	DNAL1	Dynein Axonemal Light Chain 1	Protein Coding	41	GC14P073644	3.23	https://www.genecards.org/cgi-bin/carddisp.pl?gene=DNAL1
	DNA2	DNA Replication Helicase/Nuclease 2	Protein Coding	41	GC10M068414	3.23	https://www.genecards.org/cgi-bin/carddisp.pl?gene=DNA2
	ICMT	Isoprenylcysteine Carboxyl Methyltransferase	Protein Coding	41	GC01M006222	3.23	https://www.genecards.org/cgi-bin/carddisp.pl?gene=ICMT
	POLR2L	RNA Polymerase II, I And III Subunit L	Protein Coding	41	GC11M000829	3.23	https://www.genecards.org/cgi-bin/carddisp.pl?gene=POLR2L
	SIRT7	Sirtuin 7	Protein Coding	41	GC17M081911	3.23	https://www.genecards.org/cgi-bin/carddisp.pl?gene=SIRT7
	RPS3A	Ribosomal Protein S3A	Protein Coding	41	GC04P151099	3.23	https://www.genecards.org/cgi-bin/carddisp.pl?gene=RPS3A
	SRSF1	Serine And Arginine Rich Splicing Factor 1	Protein Coding	41	GC17M058000	3.23	https://www.genecards.org/cgi-bin/carddisp.pl?gene=SRSF1
	TWIST2	Twist Family BHLH Transcription Factor 2	Protein Coding	41	GC02P238848	3.23	https://www.genecards.org/cgi-bin/carddisp.pl?gene=TWIST2
	UBE2Q2	Ubiquitin Conjugating Enzyme E2 Q2	Protein Coding	41	GC15P075843	3.23	https://www.genecards.org/cgi-bin/carddisp.pl?gene=UBE2Q2
	SYNE1	Spectrin Repeat Containing Nuclear Envelope Protein 1	Protein Coding	41	GC06M152121	3.23	https://www.genecards.org/cgi-bin/carddisp.pl?gene=SYNE1
	KLRD1	Killer Cell Lectin Like Receptor D1	Protein Coding	41	GC12P010226	3.23	https://www.genecards.org/cgi-bin/carddisp.pl?gene=KLRD1
	EDAR	Ectodysplasin A Receptor	Protein Coding	41	GC02M108894	3.23	https://www.genecards.org/cgi-bin/carddisp.pl?gene=EDAR
	CLDN2	Claudin 2	Protein Coding	41	GC0XP106900	3.23	https://www.genecards.org/cgi-bin/carddisp.pl?gene=CLDN2
	SCTR	Secretin Receptor	Protein Coding	41	GC02M119439	3.23	https://www.genecards.org/cgi-bin/carddisp.pl?gene=SCTR
	UBA7	Ubiquitin Like Modifier Activating Enzyme 7	Protein Coding	41	GC03M049805	3.23	https://www.genecards.org/cgi-bin/carddisp.pl?gene=UBA7
	BACH2	BTB Domain And CNC Homolog 2	Protein Coding	40	GC06M089926	3.23	https://www.genecards.org/cgi-bin/carddisp.pl?gene=BACH2
	EXOSC9	Exosome Component 9	Protein Coding	40	GC04P121801	3.23	https://www.genecards.org/cgi-bin/carddisp.pl?gene=EXOSC9
	FUCA2	Alpha-L-Fucosidase 2	Protein Coding	40	GC06M143494	3.23	https://www.genecards.org/cgi-bin/carddisp.pl?gene=FUCA2
	ATP8B1	ATPase Phospholipid Transporting 8B1	Protein Coding	40	GC18M057646	3.23	https://www.genecards.org/cgi-bin/carddisp.pl?gene=ATP8B1
	HOXC13	Homeobox C13	Protein Coding	40	GC12P053938	3.23	https://www.genecards.org/cgi-bin/carddisp.pl?gene=HOXC13
	DMBT1	Deleted In Malignant Brain Tumors 1	Protein Coding	40	GC10P122560	3.23	https://www.genecards.org/cgi-bin/carddisp.pl?gene=DMBT1
	CYP8B1	Cytochrome P450 Family 8 Subfamily B Member 1	Protein Coding	40	GC03M042856	3.23	https://www.genecards.org/cgi-bin/carddisp.pl?gene=CYP8B1
	HLA-DPA1	Major Histocompatibility Complex, Class II, DP Alpha 1	Protein Coding	40	GC06M033064	3.23	https://www.genecards.org/cgi-bin/carddisp.pl?gene=HLA-DPA1
	SIRT4	Sirtuin 4	Protein Coding	40	GC12P120291	3.23	https://www.genecards.org/cgi-bin/carddisp.pl?gene=SIRT4
	UGT1A6	UDP Glucuronosyltransferase Family 1 Member A6	Protein Coding	40	GC02P233691	3.23	https://www.genecards.org/cgi-bin/carddisp.pl?gene=UGT1A6
	KLRC1	Killer Cell Lectin Like Receptor C1	Protein Coding	40	GC12M013870	3.23	https://www.genecards.org/cgi-bin/carddisp.pl?gene=KLRC1
	KLRK1	Killer Cell Lectin Like Receptor K1	Protein Coding	40	GC12M013865	3.23	https://www.genecards.org/cgi-bin/carddisp.pl?gene=KLRK1
	TLR10	Toll Like Receptor 10	Protein Coding	40	GC04M038773	3.23	https://www.genecards.org/cgi-bin/carddisp.pl?gene=TLR10
	MICA	MHC Class I Polypeptide-Related Sequence A	Protein Coding	39	GC06P031399	3.23	https://www.genecards.org/cgi-bin/carddisp.pl?gene=MICA
	CCL25	C-C Motif Chemokine Ligand 25	Protein Coding	39	GC19P008117	3.23	https://www.genecards.org/cgi-bin/carddisp.pl?gene=CCL25
	EVC2	EvC Ciliary Complex Subunit 2	Protein Coding	39	GC04M005534	3.23	https://www.genecards.org/cgi-bin/carddisp.pl?gene=EVC2
	AP1S1	Adaptor Related Protein Complex 1 Subunit Sigma 1	Protein Coding	39	GC07P101154	3.23	https://www.genecards.org/cgi-bin/carddisp.pl?gene=AP1S1
	HEPH	Hephaestin	Protein Coding	39	GC0XP066162	3.23	https://www.genecards.org/cgi-bin/carddisp.pl?gene=HEPH
	COX17	Cytochrome C Oxidase Copper Chaperone COX17	Protein Coding	39	GC03M119654	3.23	https://www.genecards.org/cgi-bin/carddisp.pl?gene=COX17
	HBS1L	HBS1 Like Translational GTPase	Protein Coding	39	GC06M134960	3.23	https://www.genecards.org/cgi-bin/carddisp.pl?gene=HBS1L
	CD7	CD7 Molecule	Protein Coding	39	GC17M082314	3.23	https://www.genecards.org/cgi-bin/carddisp.pl?gene=CD7
	IL18RAP	Interleukin 18 Receptor Accessory Protein	Protein Coding	39	GC02P102418	3.23	https://www.genecards.org/cgi-bin/carddisp.pl?gene=IL18RAP
	PRRT2	Proline Rich Transmembrane Protein 2	Protein Coding	39	GC16P029811	3.23	https://www.genecards.org/cgi-bin/carddisp.pl?gene=PRRT2
	OXA1L	OXA1L Mitochondrial Inner Membrane Protein	Protein Coding	39	GC14P022766	3.23	https://www.genecards.org/cgi-bin/carddisp.pl?gene=OXA1L
	UBASH3A	Ubiquitin Associated And SH3 Domain Containing A	Protein Coding	39	GC21P042403	3.23	https://www.genecards.org/cgi-bin/carddisp.pl?gene=UBASH3A
	LEMD2	LEM Domain Nuclear Envelope Protein 2	Protein Coding	39	GC06M033772	3.23	https://www.genecards.org/cgi-bin/carddisp.pl?gene=LEMD2
	SYNE2	Spectrin Repeat Containing Nuclear Envelope Protein 2	Protein Coding	39	GC14P063761	3.23	https://www.genecards.org/cgi-bin/carddisp.pl?gene=SYNE2
	NAT10	N-Acetyltransferase 10	Protein Coding	39	GC11P034105	3.23	https://www.genecards.org/cgi-bin/carddisp.pl?gene=NAT10
	ITGAE	Integrin Subunit Alpha E	Protein Coding	39	GC17M003722	3.23	https://www.genecards.org/cgi-bin/carddisp.pl?gene=ITGAE
	TGM6	Transglutaminase 6	Protein Coding	39	GC20P002380	3.23	https://www.genecards.org/cgi-bin/carddisp.pl?gene=TGM6
	KRT15	Keratin 15	Protein Coding	39	GC17M041513	3.23	https://www.genecards.org/cgi-bin/carddisp.pl?gene=KRT15
	RGS1	Regulator Of G Protein Signaling 1	Protein Coding	38	GC01P192544	3.23	https://www.genecards.org/cgi-bin/carddisp.pl?gene=RGS1
	OSBP2	Oxysterol Binding Protein 2	Protein Coding	38	GC22P030693	3.23	https://www.genecards.org/cgi-bin/carddisp.pl?gene=OSBP2
	SLC25A25	Solute Carrier Family 25 Member 25	Protein Coding	38	GC09P128068	3.23	https://www.genecards.org/cgi-bin/carddisp.pl?gene=SLC25A25
	TOR1B	Torsin Family 1 Member B	Protein Coding	38	GC09P129803	3.23	https://www.genecards.org/cgi-bin/carddisp.pl?gene=TOR1B
	TMEFF1	Transmembrane Protein With EGF Like And Two Follistatin Like Domains 1	Protein Coding	38	GC09P100473	3.23	https://www.genecards.org/cgi-bin/carddisp.pl?gene=TMEFF1
	RCE1	Ras Converting CAAX Endopeptidase 1	Protein Coding	38	GC11P066842	3.23	https://www.genecards.org/cgi-bin/carddisp.pl?gene=RCE1
	MIA2	MIA SH3 Domain ER Export Factor 2	Protein Coding	37	GC14P039230	3.23	https://www.genecards.org/cgi-bin/carddisp.pl?gene=MIA2
	MADCAM1	Mucosal Vascular Addressin Cell Adhesion Molecule 1	Protein Coding	37	GC19P000499	3.23	https://www.genecards.org/cgi-bin/carddisp.pl?gene=MADCAM1
	HLA-DQA2	Major Histocompatibility Complex, Class II, DQ Alpha 2	Protein Coding	37	GC06P032741	3.23	https://www.genecards.org/cgi-bin/carddisp.pl?gene=HLA-DQA2
	GPS1	G Protein Pathway Suppressor 1	Protein Coding	37	GC17P082050	3.23	https://www.genecards.org/cgi-bin/carddisp.pl?gene=GPS1
	SLC37A1	Solute Carrier Family 37 Member 1	Protein Coding	37	GC21P042518	3.23	https://www.genecards.org/cgi-bin/carddisp.pl?gene=SLC37A1
	SLC51A	Solute Carrier Family 51 Subunit Alpha	Protein Coding	37	GC03P196211	3.23	https://www.genecards.org/cgi-bin/carddisp.pl?gene=SLC51A
	PGGT1B	Protein Geranylgeranyltransferase Type I Subunit Beta	Protein Coding	37	GC05M115210	3.23	https://www.genecards.org/cgi-bin/carddisp.pl?gene=PGGT1B
	TAGAP	T Cell Activation RhoGTPase Activating Protein	Protein Coding	37	GC06M159034	3.23	https://www.genecards.org/cgi-bin/carddisp.pl?gene=TAGAP
	KLRC2	Killer Cell Lectin Like Receptor C2	Protein Coding	37	GC12M013869	3.23	https://www.genecards.org/cgi-bin/carddisp.pl?gene=KLRC2
	KLRG1	Killer Cell Lectin Like Receptor G1	Protein Coding	37	GC12P008950	3.23	https://www.genecards.org/cgi-bin/carddisp.pl?gene=KLRG1
	SUN1	Sad1 And UNC84 Domain Containing 1	Protein Coding	37	GC07P000857	3.23	https://www.genecards.org/cgi-bin/carddisp.pl?gene=SUN1
	NAGPA	N-Acetylglucosamine-1-Phosphodiester Alpha-N-Acetylglucosaminidase	Protein Coding	37	GC16M005014	3.23	https://www.genecards.org/cgi-bin/carddisp.pl?gene=NAGPA
	ADAD1	Adenosine Deaminase Domain Containing 1	Protein Coding	36	GC04P122378	3.23	https://www.genecards.org/cgi-bin/carddisp.pl?gene=ADAD1
	CELA1	Chymotrypsin Like Elastase 1	Protein Coding	36	GC12M051328	3.23	https://www.genecards.org/cgi-bin/carddisp.pl?gene=CELA1
	SLC37A3	Solute Carrier Family 37 Member 3	Protein Coding	36	GC07M140293	3.23	https://www.genecards.org/cgi-bin/carddisp.pl?gene=SLC37A3
	LHX2	LIM Homeobox 2	Protein Coding	36	GC09P124001	3.23	https://www.genecards.org/cgi-bin/carddisp.pl?gene=LHX2
	SYPL2	Synaptophysin Like 2	Protein Coding	36	GC01P109466	3.23	https://www.genecards.org/cgi-bin/carddisp.pl?gene=SYPL2
	WDR37	WD Repeat Domain 37	Protein Coding	36	GC10P001051	3.23	https://www.genecards.org/cgi-bin/carddisp.pl?gene=WDR37
	ASB7	Ankyrin Repeat And SOCS Box Containing 7	Protein Coding	35	GC15P100602	3.23	https://www.genecards.org/cgi-bin/carddisp.pl?gene=ASB7
	H2AX	H2A.X Variant Histone	Protein Coding	35	GC11M119097	3.23	https://www.genecards.org/cgi-bin/carddisp.pl?gene=H2AX
	SPNS1	Sphingolipid Transporter 1 (Putative)	Protein Coding	35	GC16P029008	3.23	https://www.genecards.org/cgi-bin/carddisp.pl?gene=SPNS1
	SCHIP1	Schwannomin Interacting Protein 1	Protein Coding	35	GC03P159273	3.23	https://www.genecards.org/cgi-bin/carddisp.pl?gene=SCHIP1
	NUDT10	Nudix Hydrolase 10	Protein Coding	35	GC0XP051332	3.23	https://www.genecards.org/cgi-bin/carddisp.pl?gene=NUDT10
	PUS10	Pseudouridine Synthase 10	Protein Coding	35	GC02M060940	3.23	https://www.genecards.org/cgi-bin/carddisp.pl?gene=PUS10
	KIAA1109	KIAA1109	Protein Coding	35	GC04P122152	3.23	https://www.genecards.org/cgi-bin/carddisp.pl?gene=KIAA1109
	SNU13	Small Nuclear Ribonucleoprotein 13	Protein Coding	34	GC22M045409	3.23	https://www.genecards.org/cgi-bin/carddisp.pl?gene=SNU13
	KANSL3	KAT8 Regulatory NSL Complex Subunit 3	Protein Coding	34	GC02M096593	3.23	https://www.genecards.org/cgi-bin/carddisp.pl?gene=KANSL3
	SYNE3	Spectrin Repeat Containing Nuclear Envelope Family Member 3	Protein Coding	34	GC14M095408	3.23	https://www.genecards.org/cgi-bin/carddisp.pl?gene=SYNE3
	KRT72	Keratin 72	Protein Coding	34	GC12M052585	3.23	https://www.genecards.org/cgi-bin/carddisp.pl?gene=KRT72
	ANKRD55	Ankyrin Repeat Domain 55	Protein Coding	33	GC05M056099	3.23	https://www.genecards.org/cgi-bin/carddisp.pl?gene=ANKRD55
	TM2D3	TM2 Domain Containing 3	Protein Coding	33	GC15M101621	3.23	https://www.genecards.org/cgi-bin/carddisp.pl?gene=TM2D3
	AP5B1	Adaptor Related Protein Complex 5 Subunit Beta 1	Protein Coding	32	GC11M065773	3.23	https://www.genecards.org/cgi-bin/carddisp.pl?gene=AP5B1
	SYNE4	Spectrin Repeat Containing Nuclear Envelope Family Member 4	Protein Coding	32	GC19M036003	3.23	https://www.genecards.org/cgi-bin/carddisp.pl?gene=SYNE4
	TMEM60	Transmembrane Protein 60	Protein Coding	29	GC07M077793	3.23	https://www.genecards.org/cgi-bin/carddisp.pl?gene=TMEM60
	PLET1	Placenta Expressed Transcript 1	Protein Coding	28	GC11M112248	3.23	https://www.genecards.org/cgi-bin/carddisp.pl?gene=PLET1
	LORICRIN	Loricrin Cornified Envelope Precursor Protein	Protein Coding	27	GC01P153262	3.23	https://www.genecards.org/cgi-bin/carddisp.pl?gene=LORICRIN
	RMRP	RNA Component Of Mitochondrial RNA Processing Endoribonuclease	RNA Gene	25	GC09M035655	3.23	https://www.genecards.org/cgi-bin/carddisp.pl?gene=RMRP
	MINDY4	MINDY Lysine 48 Deubiquitinase 4	Protein Coding	24	GC07P030771	3.23	https://www.genecards.org/cgi-bin/carddisp.pl?gene=MINDY4
	LEXM	Lymphocyte Expansion Molecule	Protein Coding	24	GC01P054807	3.23	https://www.genecards.org/cgi-bin/carddisp.pl?gene=LEXM
	MIR192	MicroRNA 192	RNA Gene	21	GC11M064891	3.23	https://www.genecards.org/cgi-bin/carddisp.pl?gene=MIR192
	MIR222	MicroRNA 222	RNA Gene	21	GC0XM045747	3.23	https://www.genecards.org/cgi-bin/carddisp.pl?gene=MIR222
	MIR142	MicroRNA 142	RNA Gene	20	GC17M058331	3.23	https://www.genecards.org/cgi-bin/carddisp.pl?gene=MIR142
	MIR9-1	MicroRNA 9-1	RNA Gene	20	GC01M156420	3.23	https://www.genecards.org/cgi-bin/carddisp.pl?gene=MIR9-1
	MIR93	MicroRNA 93	RNA Gene	20	GC07M100282	3.23	https://www.genecards.org/cgi-bin/carddisp.pl?gene=MIR93
	MIR24-1	MicroRNA 24-1	RNA Gene	18	GC09P095086	3.23	https://www.genecards.org/cgi-bin/carddisp.pl?gene=MIR24-1
	MIR199A1	MicroRNA 199a-1	RNA Gene	18	GC19M010792	3.23	https://www.genecards.org/cgi-bin/carddisp.pl?gene=MIR199A1
	TRAPPC2B	Trafficking Protein Particle Complex 2B	Protein Coding	18	GC19P057364	3.23	https://www.genecards.org/cgi-bin/carddisp.pl?gene=TRAPPC2B
	KANTR	KDM5C Adjacent Transcript	RNA Gene	17	GC0XP053094	3.23	https://www.genecards.org/cgi-bin/carddisp.pl?gene=KANTR
	LINC01193	Long Intergenic Non-Protein Coding RNA 1193	RNA Gene	13	GC15P021072	3.23	https://www.genecards.org/cgi-bin/carddisp.pl?gene=LINC01193
	LOC113839511	Sharpr-MPRA Regulatory Region 7866	Biological Region	1	GC09P127819	3.23	https://www.genecards.org/cgi-bin/carddisp.pl?gene=LOC113839511
	SLC4A1	Solute Carrier Family 4 Member 1 (Diego Blood Group)	Protein Coding	47	GC17M044282	3.22	https://www.genecards.org/cgi-bin/carddisp.pl?gene=SLC4A1
	OSTM1	Osteoclastogenesis Associated Transmembrane Protein 1	Protein Coding	38	GC06M108041	3.22	https://www.genecards.org/cgi-bin/carddisp.pl?gene=OSTM1
	CLU	Clusterin	Protein Coding	46	GC08M027596	3.22	https://www.genecards.org/cgi-bin/carddisp.pl?gene=CLU
	GHRHR	Growth Hormone Releasing Hormone Receptor	Protein Coding	43	GC07P030978	3.22	https://www.genecards.org/cgi-bin/carddisp.pl?gene=GHRHR
	DMD	Dystrophin	Protein Coding	46	GC0XM031047	3.21	https://www.genecards.org/cgi-bin/carddisp.pl?gene=DMD
	NPR2	Natriuretic Peptide Receptor 2	Protein Coding	47	GC09P035782	3.21	https://www.genecards.org/cgi-bin/carddisp.pl?gene=NPR2
	GATA1	GATA Binding Protein 1	Protein Coding	46	GC0XP048786	3.21	https://www.genecards.org/cgi-bin/carddisp.pl?gene=GATA1
	PLOD3	Procollagen-Lysine,2-Oxoglutarate 5-Dioxygenase 3	Protein Coding	45	GC07M101205	3.21	https://www.genecards.org/cgi-bin/carddisp.pl?gene=PLOD3
	MGAT2	Alpha-1,6-Mannosyl-Glycoprotein 2-Beta-N-Acetylglucosaminyltransferase	Protein Coding	44	GC14P049620	3.21	https://www.genecards.org/cgi-bin/carddisp.pl?gene=MGAT2
	MBTPS2	Membrane Bound Transcription Factor Peptidase, Site 2	Protein Coding	43	GC0XP021839	3.21	https://www.genecards.org/cgi-bin/carddisp.pl?gene=MBTPS2
	SMARCAL1	SWI/SNF Related, Matrix Associated, Actin Dependent Regulator Of Chromatin, Subfamily A Like 1	Protein Coding	43	GC02P216412	3.21	https://www.genecards.org/cgi-bin/carddisp.pl?gene=SMARCAL1
	SLC39A8	Solute Carrier Family 39 Member 8	Protein Coding	43	GC04M102252	3.21	https://www.genecards.org/cgi-bin/carddisp.pl?gene=SLC39A8
	SRP54	Signal Recognition Particle 54	Protein Coding	43	GC14P034981	3.21	https://www.genecards.org/cgi-bin/carddisp.pl?gene=SRP54
	SMARCD2	SWI/SNF Related, Matrix Associated, Actin Dependent Regulator Of Chromatin, Subfamily D, Member 2	Protein Coding	42	GC17M063832	3.21	https://www.genecards.org/cgi-bin/carddisp.pl?gene=SMARCD2
	GFI1	Growth Factor Independent 1 Transcriptional Repressor	Protein Coding	41	GC01M092474	3.21	https://www.genecards.org/cgi-bin/carddisp.pl?gene=GFI1
	ADAMTSL2	ADAMTS Like 2	Protein Coding	40	GC09P133533	3.21	https://www.genecards.org/cgi-bin/carddisp.pl?gene=ADAMTSL2
	ANO5	Anoctamin 5	Protein Coding	38	GC11P021799	3.21	https://www.genecards.org/cgi-bin/carddisp.pl?gene=ANO5
	DPM2	Dolichyl-Phosphate Mannosyltransferase Subunit 2, Regulatory	Protein Coding	37	GC09M127935	3.21	https://www.genecards.org/cgi-bin/carddisp.pl?gene=DPM2
	COG1	Component Of Oligomeric Golgi Complex 1	Protein Coding	36	GC17P073193	3.21	https://www.genecards.org/cgi-bin/carddisp.pl?gene=COG1
	PIGY	Phosphatidylinositol Glycan Anchor Biosynthesis Class Y	Protein Coding	35	GC04M088520	3.21	https://www.genecards.org/cgi-bin/carddisp.pl?gene=PIGY
	COMP	Cartilage Oligomeric Matrix Protein	Protein Coding	47	GC19M018783	3.18	https://www.genecards.org/cgi-bin/carddisp.pl?gene=COMP
	ZIC3	Zic Family Member 3	Protein Coding	46	GC0XP137566	3.18	https://www.genecards.org/cgi-bin/carddisp.pl?gene=ZIC3
	ARSB	Arylsulfatase B	Protein Coding	44	GC05M078777	3.18	https://www.genecards.org/cgi-bin/carddisp.pl?gene=ARSB
	IL1RAPL1	Interleukin 1 Receptor Accessory Protein Like 1	Protein Coding	41	GC0XP028605	3.18	https://www.genecards.org/cgi-bin/carddisp.pl?gene=IL1RAPL1
	ARHGAP10	Rho GTPase Activating Protein 10	Protein Coding	39	GC04P147732	3.18	https://www.genecards.org/cgi-bin/carddisp.pl?gene=ARHGAP10
	MACROD2	Mono-ADP Ribosylhydrolase 2	Protein Coding	35	GC20P013925	3.18	https://www.genecards.org/cgi-bin/carddisp.pl?gene=MACROD2
	PRR16	Proline Rich 16	Protein Coding	33	GC05P120464	3.18	https://www.genecards.org/cgi-bin/carddisp.pl?gene=PRR16
	C11orf58	Chromosome 11 Open Reading Frame 58	Protein Coding	35	GC11P016613	3.15	https://www.genecards.org/cgi-bin/carddisp.pl?gene=C11orf58
	MYB	MYB Proto-Oncogene, Transcription Factor	Protein Coding	50	GC06P135180	3.15	https://www.genecards.org/cgi-bin/carddisp.pl?gene=MYB
	IL31	Interleukin 31	Protein Coding	35	GC12M122173	3.15	https://www.genecards.org/cgi-bin/carddisp.pl?gene=IL31
	HSPD1	Heat Shock Protein Family D (Hsp60) Member 1	Protein Coding	47	GC02M197486	3.14	https://www.genecards.org/cgi-bin/carddisp.pl?gene=HSPD1
	THY1	Thy-1 Cell Surface Antigen	Protein Coding	44	GC11M119417	3.14	https://www.genecards.org/cgi-bin/carddisp.pl?gene=THY1
	TSHB	Thyroid Stimulating Hormone Subunit Beta	Protein Coding	42	GC01P115029	3.14	https://www.genecards.org/cgi-bin/carddisp.pl?gene=TSHB
	FTO	FTO Alpha-Ketoglutarate Dependent Dioxygenase	Protein Coding	44	GC16P053737	3.12	https://www.genecards.org/cgi-bin/carddisp.pl?gene=FTO
	LOC110806262	Solute Carrier Family 6 Member 4 Gene Promoter	Biological Region	1	GC17P030235	3.12	https://www.genecards.org/cgi-bin/carddisp.pl?gene=LOC110806262
	MYC	MYC Proto-Oncogene, BHLH Transcription Factor	Protein Coding	51	GC08P127735	3.1	https://www.genecards.org/cgi-bin/carddisp.pl?gene=MYC
	FN1	Fibronectin 1	Protein Coding	50	GC02M215360	3.1	https://www.genecards.org/cgi-bin/carddisp.pl?gene=FN1
	AKR1C2	Aldo-Keto Reductase Family 1 Member C2	Protein Coding	47	GC10M004987	3.1	https://www.genecards.org/cgi-bin/carddisp.pl?gene=AKR1C2
	SRD5A1	Steroid 5 Alpha-Reductase 1	Protein Coding	44	GC05P006633	3.1	https://www.genecards.org/cgi-bin/carddisp.pl?gene=SRD5A1
	GDF15	Growth Differentiation Factor 15	Protein Coding	41	GC19P023329	3.1	https://www.genecards.org/cgi-bin/carddisp.pl?gene=GDF15
	INSR	Insulin Receptor	Protein Coding	54	GC19M007112	3.08	https://www.genecards.org/cgi-bin/carddisp.pl?gene=INSR
	THSD4	Thrombospondin Type 1 Domain Containing 4	Protein Coding	36	GC15P071096	3.08	https://www.genecards.org/cgi-bin/carddisp.pl?gene=THSD4
	EDNRA	Endothelin Receptor Type A	Protein Coding	49	GC04P147480	3.05	https://www.genecards.org/cgi-bin/carddisp.pl?gene=EDNRA
	TSHR	Thyroid Stimulating Hormone Receptor	Protein Coding	47	GC14P080954	3.05	https://www.genecards.org/cgi-bin/carddisp.pl?gene=TSHR
	HNF1A	HNF1 Homeobox A	Protein Coding	45	GC12P120978	3.05	https://www.genecards.org/cgi-bin/carddisp.pl?gene=HNF1A
	APBB1	Amyloid Beta Precursor Protein Binding Family B Member 1	Protein Coding	43	GC11M006396	3.05	https://www.genecards.org/cgi-bin/carddisp.pl?gene=APBB1
	MMADHC	Metabolism Of Cobalamin Associated D	Protein Coding	42	GC02M149569	3.05	https://www.genecards.org/cgi-bin/carddisp.pl?gene=MMADHC
	ITGB4	Integrin Subunit Beta 4	Protein Coding	48	GC17P075721	3.04	https://www.genecards.org/cgi-bin/carddisp.pl?gene=ITGB4
	VIP	Vasoactive Intestinal Peptide	Protein Coding	44	GC06P152750	3.04	https://www.genecards.org/cgi-bin/carddisp.pl?gene=VIP
	NPPA	Natriuretic Peptide A	Protein Coding	46	GC01M011846	3.03	https://www.genecards.org/cgi-bin/carddisp.pl?gene=NPPA
	PLEC	Plectin	Protein Coding	42	GC08M143916	3	https://www.genecards.org/cgi-bin/carddisp.pl?gene=PLEC
	CCL4	C-C Motif Chemokine Ligand 4	Protein Coding	40	GC17P036103	2.99	https://www.genecards.org/cgi-bin/carddisp.pl?gene=CCL4
	ATP5PO	ATP Synthase Peripheral Stalk Subunit OSCP	Protein Coding	33	GC21M033904	2.99	https://www.genecards.org/cgi-bin/carddisp.pl?gene=ATP5PO
	CASP7	Caspase 7	Protein Coding	50	GC10P113679	2.99	https://www.genecards.org/cgi-bin/carddisp.pl?gene=CASP7
	DVL1	Dishevelled Segment Polarity Protein 1	Protein Coding	47	GC01M001335	2.95	https://www.genecards.org/cgi-bin/carddisp.pl?gene=DVL1
	HMGA2	High Mobility Group AT-Hook 2	Protein Coding	44	GC12P065824	2.95	https://www.genecards.org/cgi-bin/carddisp.pl?gene=HMGA2
	PIK3R1	Phosphoinositide-3-Kinase Regulatory Subunit 1	Protein Coding	51	GC05P068215	2.93	https://www.genecards.org/cgi-bin/carddisp.pl?gene=PIK3R1
	PBX1	PBX Homeobox 1	Protein Coding	49	GC01P164524	2.92	https://www.genecards.org/cgi-bin/carddisp.pl?gene=PBX1
	GRB10	Growth Factor Receptor Bound Protein 10	Protein Coding	43	GC07M050590	2.92	https://www.genecards.org/cgi-bin/carddisp.pl?gene=GRB10
	GIP	Gastric Inhibitory Polypeptide	Protein Coding	39	GC17M048958	2.92	https://www.genecards.org/cgi-bin/carddisp.pl?gene=GIP
	FTH1	Ferritin Heavy Chain 1	Protein Coding	50	GC11M061959	2.87	https://www.genecards.org/cgi-bin/carddisp.pl?gene=FTH1
	SMAD9	SMAD Family Member 9	Protein Coding	45	GC13M036844	2.87	https://www.genecards.org/cgi-bin/carddisp.pl?gene=SMAD9
	EXT1	Exostosin Glycosyltransferase 1	Protein Coding	48	GC08M117798	2.86	https://www.genecards.org/cgi-bin/carddisp.pl?gene=EXT1
	NF1	Neurofibromin 1	Protein Coding	48	GC17P031094	2.83	https://www.genecards.org/cgi-bin/carddisp.pl?gene=NF1
	SMAD6	SMAD Family Member 6	Protein Coding	46	GC15P066702	2.83	https://www.genecards.org/cgi-bin/carddisp.pl?gene=SMAD6
	PNPLA6	Patatin Like Phospholipase Domain Containing 6	Protein Coding	44	GC19P007534	2.83	https://www.genecards.org/cgi-bin/carddisp.pl?gene=PNPLA6
	ARSH	Arylsulfatase Family Member H	Protein Coding	34	GC0XP003006	2.83	https://www.genecards.org/cgi-bin/carddisp.pl?gene=ARSH
	POLR1D	RNA Polymerase I And III Subunit D	Protein Coding	45	GC13P027620	2.82	https://www.genecards.org/cgi-bin/carddisp.pl?gene=POLR1D
	EHHADH	Enoyl-CoA Hydratase And 3-Hydroxyacyl CoA Dehydrogenase	Protein Coding	44	GC03M185190	2.82	https://www.genecards.org/cgi-bin/carddisp.pl?gene=EHHADH
	INVS	Inversin	Protein Coding	44	GC09P100099	2.82	https://www.genecards.org/cgi-bin/carddisp.pl?gene=INVS
	NPHP1	Nephrocystin 1	Protein Coding	43	GC02M110122	2.82	https://www.genecards.org/cgi-bin/carddisp.pl?gene=NPHP1
	POLR1C	RNA Polymerase I And III Subunit C	Protein Coding	43	GC06P047535	2.82	https://www.genecards.org/cgi-bin/carddisp.pl?gene=POLR1C
	TCOF1	Treacle Ribosome Biogenesis Factor 1	Protein Coding	42	GC05P150358	2.82	https://www.genecards.org/cgi-bin/carddisp.pl?gene=TCOF1
	FANCI	FA Complementation Group I	Protein Coding	41	GC15P089243	2.82	https://www.genecards.org/cgi-bin/carddisp.pl?gene=FANCI
	IQCB1	IQ Motif Containing B1	Protein Coding	41	GC03M121769	2.82	https://www.genecards.org/cgi-bin/carddisp.pl?gene=IQCB1
	CEP290	Centrosomal Protein 290	Protein Coding	40	GC12M088049	2.82	https://www.genecards.org/cgi-bin/carddisp.pl?gene=CEP290
	NPHP4	Nephrocystin 4	Protein Coding	40	GC01M005863	2.82	https://www.genecards.org/cgi-bin/carddisp.pl?gene=NPHP4
	UFSP2	UFM1 Specific Peptidase 2	Protein Coding	40	GC04M185399	2.82	https://www.genecards.org/cgi-bin/carddisp.pl?gene=UFSP2
	HGSNAT	Heparan-Alpha-Glucosaminide N-Acetyltransferase	Protein Coding	39	GC08P043140	2.82	https://www.genecards.org/cgi-bin/carddisp.pl?gene=HGSNAT
	TRAF3IP1	TRAF3 Interacting Protein 1	Protein Coding	38	GC02P238320	2.82	https://www.genecards.org/cgi-bin/carddisp.pl?gene=TRAF3IP1
	NOS2	Nitric Oxide Synthase 2	Protein Coding	49	GC17M027756	2.79	https://www.genecards.org/cgi-bin/carddisp.pl?gene=NOS2
	APP	Amyloid Beta Precursor Protein	Protein Coding	51	GC21M025880	2.77	https://www.genecards.org/cgi-bin/carddisp.pl?gene=APP
	HDAC4	Histone Deacetylase 4	Protein Coding	51	GC02M239048	2.77	https://www.genecards.org/cgi-bin/carddisp.pl?gene=HDAC4
	NT5E	5'-Nucleotidase Ecto	Protein Coding	51	GC06P085449	2.77	https://www.genecards.org/cgi-bin/carddisp.pl?gene=NT5E
	UCHL1	Ubiquitin C-Terminal Hydrolase L1	Protein Coding	51	GC04P041256	2.77	https://www.genecards.org/cgi-bin/carddisp.pl?gene=UCHL1
	HTR2A	5-Hydroxytryptamine Receptor 2A	Protein Coding	47	GC13M046831	2.77	https://www.genecards.org/cgi-bin/carddisp.pl?gene=HTR2A
	BAD	BCL2 Associated Agonist Of Cell Death	Protein Coding	46	GC11M064273	2.77	https://www.genecards.org/cgi-bin/carddisp.pl?gene=BAD
	ACADS	Acyl-CoA Dehydrogenase Short Chain	Protein Coding	46	GC12P120843	2.77	https://www.genecards.org/cgi-bin/carddisp.pl?gene=ACADS
	ENG	Endoglin	Protein Coding	46	GC09M127815	2.77	https://www.genecards.org/cgi-bin/carddisp.pl?gene=ENG
	COL11A2	Collagen Type XI Alpha 2 Chain	Protein Coding	44	GC06M033162	2.77	https://www.genecards.org/cgi-bin/carddisp.pl?gene=COL11A2
	BCAR1	BCAR1 Scaffold Protein, Cas Family Member	Protein Coding	43	GC16M075228	2.77	https://www.genecards.org/cgi-bin/carddisp.pl?gene=BCAR1
	LCN2	Lipocalin 2	Protein Coding	43	GC09P128149	2.77	https://www.genecards.org/cgi-bin/carddisp.pl?gene=LCN2
	CD37	CD37 Molecule	Protein Coding	41	GC19P049335	2.77	https://www.genecards.org/cgi-bin/carddisp.pl?gene=CD37
	CAPZB	Capping Actin Protein Of Muscle Z-Line Subunit Beta	Protein Coding	40	GC01M019339	2.77	https://www.genecards.org/cgi-bin/carddisp.pl?gene=CAPZB
	SMPD2	Sphingomyelin Phosphodiesterase 2	Protein Coding	40	GC06P109440	2.77	https://www.genecards.org/cgi-bin/carddisp.pl?gene=SMPD2
	LMOD1	Leiomodin 1	Protein Coding	40	GC01M201896	2.77	https://www.genecards.org/cgi-bin/carddisp.pl?gene=LMOD1
	GAR1	GAR1 Ribonucleoprotein	Protein Coding	36	GC04P109815	2.77	https://www.genecards.org/cgi-bin/carddisp.pl?gene=GAR1
	IGHE	Immunoglobulin Heavy Constant Epsilon	Protein Coding	26	GC14M109515	2.77	https://www.genecards.org/cgi-bin/carddisp.pl?gene=IGHE
	KCNQ1OT1	KCNQ1 Opposite Strand/Antisense Transcript 1	RNA Gene	25	GC11M002661	2.77	https://www.genecards.org/cgi-bin/carddisp.pl?gene=KCNQ1OT1
	MIR663AHG	MIR663A Host Gene	RNA Gene	12	GC20M026161	2.77	https://www.genecards.org/cgi-bin/carddisp.pl?gene=MIR663AHG
	LRRC4C	Leucine Rich Repeat Containing 4C	Protein Coding	40	GC11M040109	2.73	https://www.genecards.org/cgi-bin/carddisp.pl?gene=LRRC4C
	TBC1D8	TBC1 Domain Family Member 8	Protein Coding	35	GC02M101007	2.73	https://www.genecards.org/cgi-bin/carddisp.pl?gene=TBC1D8
	NPPC	Natriuretic Peptide C	Protein Coding	40	GC02M231921	2.71	https://www.genecards.org/cgi-bin/carddisp.pl?gene=NPPC
	SPP2	Secreted Phosphoprotein 2	Protein Coding	34	GC02P234050	2.7	https://www.genecards.org/cgi-bin/carddisp.pl?gene=SPP2
	ESRRA	Estrogen Related Receptor Alpha	Protein Coding	47	GC11P064305	2.67	https://www.genecards.org/cgi-bin/carddisp.pl?gene=ESRRA
	BTK	Bruton Tyrosine Kinase	Protein Coding	53	GC0XM101349	2.64	https://www.genecards.org/cgi-bin/carddisp.pl?gene=BTK
	PRKCD	Protein Kinase C Delta	Protein Coding	53	GC03P053156	2.64	https://www.genecards.org/cgi-bin/carddisp.pl?gene=PRKCD
	IDH1	Isocitrate Dehydrogenase (NADP(+)) 1	Protein Coding	52	GC02M208236	2.64	https://www.genecards.org/cgi-bin/carddisp.pl?gene=IDH1
	IDH2	Isocitrate Dehydrogenase (NADP(+)) 2	Protein Coding	52	GC15M090083	2.64	https://www.genecards.org/cgi-bin/carddisp.pl?gene=IDH2
	RPS6KA3	Ribosomal Protein S6 Kinase A3	Protein Coding	52	GC0XM020149	2.64	https://www.genecards.org/cgi-bin/carddisp.pl?gene=RPS6KA3
	DNMT3A	DNA Methyltransferase 3 Alpha	Protein Coding	51	GC02M025228	2.64	https://www.genecards.org/cgi-bin/carddisp.pl?gene=DNMT3A
	FBP1	Fructose-Bisphosphatase 1	Protein Coding	50	GC09M094603	2.64	https://www.genecards.org/cgi-bin/carddisp.pl?gene=FBP1
	RPS6KA1	Ribosomal Protein S6 Kinase A1	Protein Coding	50	GC01P026540	2.64	https://www.genecards.org/cgi-bin/carddisp.pl?gene=RPS6KA1
	PLK1	Polo Like Kinase 1	Protein Coding	49	GC16P023888	2.64	https://www.genecards.org/cgi-bin/carddisp.pl?gene=PLK1
	GLI3	GLI Family Zinc Finger 3	Protein Coding	48	GC07M041960	2.64	https://www.genecards.org/cgi-bin/carddisp.pl?gene=GLI3
	GABRB3	Gamma-Aminobutyric Acid Type A Receptor Subunit Beta3	Protein Coding	48	GC15M026543	2.64	https://www.genecards.org/cgi-bin/carddisp.pl?gene=GABRB3
	IDS	Iduronate 2-Sulfatase	Protein Coding	48	GC0XM149476	2.64	https://www.genecards.org/cgi-bin/carddisp.pl?gene=IDS
	OPRM1	Opioid Receptor Mu 1	Protein Coding	48	GC06P154075	2.64	https://www.genecards.org/cgi-bin/carddisp.pl?gene=OPRM1
	PGK1	Phosphoglycerate Kinase 1	Protein Coding	48	GC0XP077928	2.64	https://www.genecards.org/cgi-bin/carddisp.pl?gene=PGK1
	PGM1	Phosphoglucomutase 1	Protein Coding	48	GC01P063593	2.64	https://www.genecards.org/cgi-bin/carddisp.pl?gene=PGM1
	LIG4	DNA Ligase 4	Protein Coding	48	GC13M108207	2.64	https://www.genecards.org/cgi-bin/carddisp.pl?gene=LIG4
	KCNN4	Potassium Calcium-Activated Channel Subfamily N Member 4	Protein Coding	48	GC19M043767	2.64	https://www.genecards.org/cgi-bin/carddisp.pl?gene=KCNN4
	GDF5	Growth Differentiation Factor 5	Protein Coding	47	GC20M035433	2.64	https://www.genecards.org/cgi-bin/carddisp.pl?gene=GDF5
	ARSA	Arylsulfatase A	Protein Coding	47	GC22M050622	2.64	https://www.genecards.org/cgi-bin/carddisp.pl?gene=ARSA
	ADCY3	Adenylate Cyclase 3	Protein Coding	47	GC02M024819	2.64	https://www.genecards.org/cgi-bin/carddisp.pl?gene=ADCY3
	HMOX2	Heme Oxygenase 2	Protein Coding	47	GC16P004474	2.64	https://www.genecards.org/cgi-bin/carddisp.pl?gene=HMOX2
	GATA2	GATA Binding Protein 2	Protein Coding	47	GC03M128479	2.64	https://www.genecards.org/cgi-bin/carddisp.pl?gene=GATA2
	IHH	Indian Hedgehog Signaling Molecule	Protein Coding	47	GC02M219054	2.64	https://www.genecards.org/cgi-bin/carddisp.pl?gene=IHH
	HSD17B3	Hydroxysteroid 17-Beta Dehydrogenase 3	Protein Coding	47	GC09M096236	2.64	https://www.genecards.org/cgi-bin/carddisp.pl?gene=HSD17B3
	USP7	Ubiquitin Specific Peptidase 7	Protein Coding	47	GC16M008892	2.64	https://www.genecards.org/cgi-bin/carddisp.pl?gene=USP7
	GPT2	Glutamic--Pyruvic Transaminase 2	Protein Coding	46	GC16P046885	2.64	https://www.genecards.org/cgi-bin/carddisp.pl?gene=GPT2
	HMGCL	3-Hydroxy-3-Methylglutaryl-CoA Lyase	Protein Coding	46	GC01M023801	2.64	https://www.genecards.org/cgi-bin/carddisp.pl?gene=HMGCL
	PRKAR1B	Protein Kinase CAMP-Dependent Type I Regulatory Subunit Beta	Protein Coding	46	GC07M000549	2.64	https://www.genecards.org/cgi-bin/carddisp.pl?gene=PRKAR1B
	RPS6KA2	Ribosomal Protein S6 Kinase A2	Protein Coding	46	GC06M166409	2.64	https://www.genecards.org/cgi-bin/carddisp.pl?gene=RPS6KA2
	TNFRSF13B	TNF Receptor Superfamily Member 13B	Protein Coding	46	GC17M016929	2.64	https://www.genecards.org/cgi-bin/carddisp.pl?gene=TNFRSF13B
	KDM6A	Lysine Demethylase 6A	Protein Coding	46	GC0XP044873	2.64	https://www.genecards.org/cgi-bin/carddisp.pl?gene=KDM6A
	WNT3	Wnt Family Member 3	Protein Coding	46	GC17M046762	2.64	https://www.genecards.org/cgi-bin/carddisp.pl?gene=WNT3
	APPL1	Adaptor Protein, Phosphotyrosine Interacting With PH Domain And Leucine Zipper 1	Protein Coding	45	GC03P057227	2.64	https://www.genecards.org/cgi-bin/carddisp.pl?gene=APPL1
	FH	Fumarate Hydratase	Protein Coding	45	GC01M241499	2.64	https://www.genecards.org/cgi-bin/carddisp.pl?gene=FH
	AVPR1A	Arginine Vasopressin Receptor 1A	Protein Coding	45	GC12M063142	2.64	https://www.genecards.org/cgi-bin/carddisp.pl?gene=AVPR1A
	FCER2	Fc Fragment Of IgE Receptor II	Protein Coding	45	GC19M007689	2.64	https://www.genecards.org/cgi-bin/carddisp.pl?gene=FCER2
	EPS15	Epidermal Growth Factor Receptor Pathway Substrate 15	Protein Coding	45	GC01M051354	2.64	https://www.genecards.org/cgi-bin/carddisp.pl?gene=EPS15
	PDP1	Pyruvate Dehyrogenase Phosphatase Catalytic Subunit 1	Protein Coding	45	GC08P093857	2.64	https://www.genecards.org/cgi-bin/carddisp.pl?gene=PDP1
	NNT	Nicotinamide Nucleotide Transhydrogenase	Protein Coding	45	GC05P043603	2.64	https://www.genecards.org/cgi-bin/carddisp.pl?gene=NNT
	SSTR3	Somatostatin Receptor 3	Protein Coding	45	GC22M037204	2.64	https://www.genecards.org/cgi-bin/carddisp.pl?gene=SSTR3
	TMPO	Thymopoietin	Protein Coding	45	GC12P098515	2.64	https://www.genecards.org/cgi-bin/carddisp.pl?gene=TMPO
	PHKA2	Phosphorylase Kinase Regulatory Subunit Alpha 2	Protein Coding	45	GC0XM018892	2.64	https://www.genecards.org/cgi-bin/carddisp.pl?gene=PHKA2
	DSC2	Desmocollin 2	Protein Coding	45	GC18M031058	2.64	https://www.genecards.org/cgi-bin/carddisp.pl?gene=DSC2
	ITGAL	Integrin Subunit Alpha L	Protein Coding	45	GC16P030472	2.64	https://www.genecards.org/cgi-bin/carddisp.pl?gene=ITGAL
	WNT11	Wnt Family Member 11	Protein Coding	45	GC11M076186	2.64	https://www.genecards.org/cgi-bin/carddisp.pl?gene=WNT11
	GNS	Glucosamine (N-Acetyl)-6-Sulfatase	Protein Coding	44	GC12M064713	2.64	https://www.genecards.org/cgi-bin/carddisp.pl?gene=GNS
	FGF4	Fibroblast Growth Factor 4	Protein Coding	44	GC11M069762	2.64	https://www.genecards.org/cgi-bin/carddisp.pl?gene=FGF4
	ABCA4	ATP Binding Cassette Subfamily A Member 4	Protein Coding	44	GC01M093992	2.64	https://www.genecards.org/cgi-bin/carddisp.pl?gene=ABCA4
	BTD	Biotinidase	Protein Coding	44	GC03P015621	2.64	https://www.genecards.org/cgi-bin/carddisp.pl?gene=BTD
	GAL	Galanin And GMAP Prepropeptide	Protein Coding	44	GC11P068684	2.64	https://www.genecards.org/cgi-bin/carddisp.pl?gene=GAL
	FZD9	Frizzled Class Receptor 9	Protein Coding	44	GC07P073433	2.64	https://www.genecards.org/cgi-bin/carddisp.pl?gene=FZD9
	GSTA3	Glutathione S-Transferase Alpha 3	Protein Coding	44	GC06M052896	2.64	https://www.genecards.org/cgi-bin/carddisp.pl?gene=GSTA3
	MKI67	Marker Of Proliferation Ki-67	Protein Coding	44	GC10M128096	2.64	https://www.genecards.org/cgi-bin/carddisp.pl?gene=MKI67
	MTHFD1	Methylenetetrahydrofolate Dehydrogenase, Cyclohydrolase And Formyltetrahydrofolate Synthetase 1	Protein Coding	44	GC14P064388	2.64	https://www.genecards.org/cgi-bin/carddisp.pl?gene=MTHFD1
	RPL15	Ribosomal Protein L15	Protein Coding	44	GC03P023960	2.64	https://www.genecards.org/cgi-bin/carddisp.pl?gene=RPL15
	RUVBL2	RuvB Like AAA ATPase 2	Protein Coding	44	GC19P048993	2.64	https://www.genecards.org/cgi-bin/carddisp.pl?gene=RUVBL2
	RSPO1	R-Spondin 1	Protein Coding	44	GC01M037612	2.64	https://www.genecards.org/cgi-bin/carddisp.pl?gene=RSPO1
	RPL35A	Ribosomal Protein L35a	Protein Coding	44	GC03P197949	2.64	https://www.genecards.org/cgi-bin/carddisp.pl?gene=RPL35A
	RPS10	Ribosomal Protein S10	Protein Coding	44	GC06M042209	2.64	https://www.genecards.org/cgi-bin/carddisp.pl?gene=RPS10
	RPS14	Ribosomal Protein S14	Protein Coding	44	GC05M150443	2.64	https://www.genecards.org/cgi-bin/carddisp.pl?gene=RPS14
	LGALS3	Galectin 3	Protein Coding	44	GC14P055124	2.64	https://www.genecards.org/cgi-bin/carddisp.pl?gene=LGALS3
	KCNN3	Potassium Calcium-Activated Channel Subfamily N Member 3	Protein Coding	44	GC01M154697	2.64	https://www.genecards.org/cgi-bin/carddisp.pl?gene=KCNN3
	KRT1	Keratin 1	Protein Coding	44	GC12M052674	2.64	https://www.genecards.org/cgi-bin/carddisp.pl?gene=KRT1
	KRT16	Keratin 16	Protein Coding	44	GC17M041609	2.64	https://www.genecards.org/cgi-bin/carddisp.pl?gene=KRT16
	ABCB7	ATP Binding Cassette Subfamily B Member 7	Protein Coding	43	GC0XM075053	2.64	https://www.genecards.org/cgi-bin/carddisp.pl?gene=ABCB7
	GDF6	Growth Differentiation Factor 6	Protein Coding	43	GC08M096142	2.64	https://www.genecards.org/cgi-bin/carddisp.pl?gene=GDF6
	CCL5	C-C Motif Chemokine Ligand 5	Protein Coding	43	GC17M035871	2.64	https://www.genecards.org/cgi-bin/carddisp.pl?gene=CCL5
	GNB4	G Protein Subunit Beta 4	Protein Coding	43	GC03M179397	2.64	https://www.genecards.org/cgi-bin/carddisp.pl?gene=GNB4
	FAF1	Fas Associated Factor 1	Protein Coding	43	GC01M050439	2.64	https://www.genecards.org/cgi-bin/carddisp.pl?gene=FAF1
	FAR1	Fatty Acyl-CoA Reductase 1	Protein Coding	43	GC11P013668	2.64	https://www.genecards.org/cgi-bin/carddisp.pl?gene=FAR1
	MATN3	Matrilin 3	Protein Coding	43	GC02M019992	2.64	https://www.genecards.org/cgi-bin/carddisp.pl?gene=MATN3
	BCL11A	BAF Chromatin Remodeling Complex Subunit BCL11A	Protein Coding	43	GC02M060451	2.64	https://www.genecards.org/cgi-bin/carddisp.pl?gene=BCL11A
	GALC	Galactosylceramidase	Protein Coding	43	GC14M087837	2.64	https://www.genecards.org/cgi-bin/carddisp.pl?gene=GALC
	GAP43	Growth Associated Protein 43	Protein Coding	43	GC03P115623	2.64	https://www.genecards.org/cgi-bin/carddisp.pl?gene=GAP43
	CMA1	Chymase 1	Protein Coding	43	GC14M024506	2.64	https://www.genecards.org/cgi-bin/carddisp.pl?gene=CMA1
	COL9A1	Collagen Type IX Alpha 1 Chain	Protein Coding	43	GC06M070215	2.64	https://www.genecards.org/cgi-bin/carddisp.pl?gene=COL9A1
	E2F1	E2F Transcription Factor 1	Protein Coding	43	GC20M033675	2.64	https://www.genecards.org/cgi-bin/carddisp.pl?gene=E2F1
	DDX11	DEAD/H-Box Helicase 11	Protein Coding	43	GC12P031073	2.64	https://www.genecards.org/cgi-bin/carddisp.pl?gene=DDX11
	RPL26	Ribosomal Protein L26	Protein Coding	43	GC17M008377	2.64	https://www.genecards.org/cgi-bin/carddisp.pl?gene=RPL26
	PEX7	Peroxisomal Biogenesis Factor 7	Protein Coding	43	GC06P136822	2.64	https://www.genecards.org/cgi-bin/carddisp.pl?gene=PEX7
	PGAM1	Phosphoglycerate Mutase 1	Protein Coding	43	GC10P097426	2.64	https://www.genecards.org/cgi-bin/carddisp.pl?gene=PGAM1
	NOP56	NOP56 Ribonucleoprotein	Protein Coding	43	GC20P002999	2.64	https://www.genecards.org/cgi-bin/carddisp.pl?gene=NOP56
	SERPINA6	Serpin Family A Member 6	Protein Coding	43	GC14M094341	2.64	https://www.genecards.org/cgi-bin/carddisp.pl?gene=SERPINA6
	RPS6KA6	Ribosomal Protein S6 Kinase A6	Protein Coding	43	GC0XM084058	2.64	https://www.genecards.org/cgi-bin/carddisp.pl?gene=RPS6KA6
	RPS24	Ribosomal Protein S24	Protein Coding	43	GC10P078033	2.64	https://www.genecards.org/cgi-bin/carddisp.pl?gene=RPS24
	SLC6A13	Solute Carrier Family 6 Member 13	Protein Coding	43	GC12M000200	2.64	https://www.genecards.org/cgi-bin/carddisp.pl?gene=SLC6A13
	POLR3B	RNA Polymerase III Subunit B	Protein Coding	43	GC12P106357	2.64	https://www.genecards.org/cgi-bin/carddisp.pl?gene=POLR3B
	TRHR	Thyrotropin Releasing Hormone Receptor	Protein Coding	43	GC08P109084	2.64	https://www.genecards.org/cgi-bin/carddisp.pl?gene=TRHR
	TACSTD2	Tumor Associated Calcium Signal Transducer 2	Protein Coding	43	GC01M058575	2.64	https://www.genecards.org/cgi-bin/carddisp.pl?gene=TACSTD2
	KCNN2	Potassium Calcium-Activated Channel Subfamily N Member 2	Protein Coding	43	GC05P114058	2.64	https://www.genecards.org/cgi-bin/carddisp.pl?gene=KCNN2
	IREB2	Iron Responsive Element Binding Protein 2	Protein Coding	43	GC15P078437	2.64	https://www.genecards.org/cgi-bin/carddisp.pl?gene=IREB2
	SAMHD1	SAM And HD Domain Containing Deoxynucleoside Triphosphate Triphosphohydrolase 1	Protein Coding	43	GC20M036890	2.64	https://www.genecards.org/cgi-bin/carddisp.pl?gene=SAMHD1
	POT1	Protection Of Telomeres 1	Protein Coding	43	GC07M124822	2.64	https://www.genecards.org/cgi-bin/carddisp.pl?gene=POT1
	KRT13	Keratin 13	Protein Coding	43	GC17M041500	2.64	https://www.genecards.org/cgi-bin/carddisp.pl?gene=KRT13
	ADH1C	Alcohol Dehydrogenase 1C (Class I), Gamma Polypeptide	Protein Coding	42	GC04M099336	2.64	https://www.genecards.org/cgi-bin/carddisp.pl?gene=ADH1C
	COL9A2	Collagen Type IX Alpha 2 Chain	Protein Coding	42	GC01M040300	2.64	https://www.genecards.org/cgi-bin/carddisp.pl?gene=COL9A2
	CERK	Ceramide Kinase	Protein Coding	42	GC22M046684	2.64	https://www.genecards.org/cgi-bin/carddisp.pl?gene=CERK
	HBG1	Hemoglobin Subunit Gamma 1	Protein Coding	42	GC11M005355	2.64	https://www.genecards.org/cgi-bin/carddisp.pl?gene=HBG1
	HBG2	Hemoglobin Subunit Gamma 2	Protein Coding	42	GC11M005372	2.64	https://www.genecards.org/cgi-bin/carddisp.pl?gene=HBG2
	MT2A	Metallothionein 2A	Protein Coding	42	GC16P056627	2.64	https://www.genecards.org/cgi-bin/carddisp.pl?gene=MT2A
	MUS81	MUS81 Structure-Specific Endonuclease Subunit	Protein Coding	42	GC11P065883	2.64	https://www.genecards.org/cgi-bin/carddisp.pl?gene=MUS81
	RPS17	Ribosomal Protein S17	Protein Coding	42	GC15M082536	2.64	https://www.genecards.org/cgi-bin/carddisp.pl?gene=RPS17
	TOP3A	DNA Topoisomerase III Alpha	Protein Coding	42	GC17M018271	2.64	https://www.genecards.org/cgi-bin/carddisp.pl?gene=TOP3A
	TBX1	T-Box Transcription Factor 1	Protein Coding	42	GC22P019747	2.64	https://www.genecards.org/cgi-bin/carddisp.pl?gene=TBX1
	TERF2IP	TERF2 Interacting Protein	Protein Coding	42	GC16P075647	2.64	https://www.genecards.org/cgi-bin/carddisp.pl?gene=TERF2IP
	IL3RA	Interleukin 3 Receptor Subunit Alpha	Protein Coding	42	GC0XP001336	2.64	https://www.genecards.org/cgi-bin/carddisp.pl?gene=IL3RA
	GNA15	G Protein Subunit Alpha 15	Protein Coding	41	GC19P003154	2.64	https://www.genecards.org/cgi-bin/carddisp.pl?gene=GNA15
	ALG2	ALG2 Alpha-1,3/1,6-Mannosyltransferase	Protein Coding	41	GC09M099216	2.64	https://www.genecards.org/cgi-bin/carddisp.pl?gene=ALG2
	CA3	Carbonic Anhydrase 3	Protein Coding	41	GC08P085373	2.64	https://www.genecards.org/cgi-bin/carddisp.pl?gene=CA3
	LYVE1	Lymphatic Vessel Endothelial Hyaluronan Receptor 1	Protein Coding	41	GC11M010653	2.64	https://www.genecards.org/cgi-bin/carddisp.pl?gene=LYVE1
	CLIC1	Chloride Intracellular Channel 1	Protein Coding	41	GC06M032620	2.64	https://www.genecards.org/cgi-bin/carddisp.pl?gene=CLIC1
	CHST11	Carbohydrate Sulfotransferase 11	Protein Coding	41	GC12P104455	2.64	https://www.genecards.org/cgi-bin/carddisp.pl?gene=CHST11
	CERS1	Ceramide Synthase 1	Protein Coding	41	GC19M018868	2.64	https://www.genecards.org/cgi-bin/carddisp.pl?gene=CERS1
	MTF1	Metal Regulatory Transcription Factor 1	Protein Coding	41	GC01M037810	2.64	https://www.genecards.org/cgi-bin/carddisp.pl?gene=MTF1
	NEK3	NIMA Related Kinase 3	Protein Coding	41	GC13M052132	2.64	https://www.genecards.org/cgi-bin/carddisp.pl?gene=NEK3
	NPC2	NPC Intracellular Cholesterol Transporter 2	Protein Coding	41	GC14M074476	2.64	https://www.genecards.org/cgi-bin/carddisp.pl?gene=NPC2
	PAPPA	Pappalysin 1	Protein Coding	41	GC09P116179	2.64	https://www.genecards.org/cgi-bin/carddisp.pl?gene=PAPPA
	SLC6A11	Solute Carrier Family 6 Member 11	Protein Coding	41	GC03P010858	2.64	https://www.genecards.org/cgi-bin/carddisp.pl?gene=SLC6A11
	SMPD3	Sphingomyelin Phosphodiesterase 3	Protein Coding	41	GC16M068358	2.64	https://www.genecards.org/cgi-bin/carddisp.pl?gene=SMPD3
	SSTR4	Somatostatin Receptor 4	Protein Coding	41	GC20P023035	2.64	https://www.genecards.org/cgi-bin/carddisp.pl?gene=SSTR4
	PUS1	Pseudouridine Synthase 1	Protein Coding	41	GC12P131929	2.64	https://www.genecards.org/cgi-bin/carddisp.pl?gene=PUS1
	MUC5B	Mucin 5B, Oligomeric Mucus/Gel-Forming	Protein Coding	41	GC11P001244	2.64	https://www.genecards.org/cgi-bin/carddisp.pl?gene=MUC5B
	RPS29	Ribosomal Protein S29	Protein Coding	41	GC14M049570	2.64	https://www.genecards.org/cgi-bin/carddisp.pl?gene=RPS29
	TFF3	Trefoil Factor 3	Protein Coding	41	GC21M042311	2.64	https://www.genecards.org/cgi-bin/carddisp.pl?gene=TFF3
	TRIM27	Tripartite Motif Containing 27	Protein Coding	41	GC06M028903	2.64	https://www.genecards.org/cgi-bin/carddisp.pl?gene=TRIM27
	WNT9B	Wnt Family Member 9B	Protein Coding	41	GC17P046833	2.64	https://www.genecards.org/cgi-bin/carddisp.pl?gene=WNT9B
	ALG11	ALG11 Alpha-1,2-Mannosyltransferase	Protein Coding	40	GC13P052012	2.64	https://www.genecards.org/cgi-bin/carddisp.pl?gene=ALG11
	MCAM	Melanoma Cell Adhesion Molecule	Protein Coding	40	GC11M119308	2.64	https://www.genecards.org/cgi-bin/carddisp.pl?gene=MCAM
	CYBRD1	Cytochrome B Reductase 1	Protein Coding	40	GC02P171522	2.64	https://www.genecards.org/cgi-bin/carddisp.pl?gene=CYBRD1
	ETNK1	Ethanolamine Kinase 1	Protein Coding	40	GC12P022625	2.64	https://www.genecards.org/cgi-bin/carddisp.pl?gene=ETNK1
	COIL	Coilin	Protein Coding	40	GC17M056938	2.64	https://www.genecards.org/cgi-bin/carddisp.pl?gene=COIL
	HCRT	Hypocretin Neuropeptide Precursor	Protein Coding	40	GC17M042185	2.64	https://www.genecards.org/cgi-bin/carddisp.pl?gene=HCRT
	MMAA	Metabolism Of Cobalamin Associated A	Protein Coding	40	GC04P145607	2.64	https://www.genecards.org/cgi-bin/carddisp.pl?gene=MMAA
	GRHL2	Grainyhead Like Transcription Factor 2	Protein Coding	40	GC08P101492	2.64	https://www.genecards.org/cgi-bin/carddisp.pl?gene=GRHL2
	NEO1	Neogenin 1	Protein Coding	40	GC15P073051	2.64	https://www.genecards.org/cgi-bin/carddisp.pl?gene=NEO1
	EIF6	Eukaryotic Translation Initiation Factor 6	Protein Coding	40	GC20M035278	2.64	https://www.genecards.org/cgi-bin/carddisp.pl?gene=EIF6
	PDLIM1	PDZ And LIM Domain 1	Protein Coding	40	GC10M095237	2.64	https://www.genecards.org/cgi-bin/carddisp.pl?gene=PDLIM1
	PITX3	Paired Like Homeodomain 3	Protein Coding	40	GC10M102230	2.64	https://www.genecards.org/cgi-bin/carddisp.pl?gene=PITX3
	SLC35C1	Solute Carrier Family 35 Member C1	Protein Coding	40	GC11P045984	2.64	https://www.genecards.org/cgi-bin/carddisp.pl?gene=SLC35C1
	SLC38A4	Solute Carrier Family 38 Member 4	Protein Coding	40	GC12M046764	2.64	https://www.genecards.org/cgi-bin/carddisp.pl?gene=SLC38A4
	SRP72	Signal Recognition Particle 72	Protein Coding	40	GC04P056466	2.64	https://www.genecards.org/cgi-bin/carddisp.pl?gene=SRP72
	PUS7	Pseudouridine Synthase 7	Protein Coding	40	GC07M105439	2.64	https://www.genecards.org/cgi-bin/carddisp.pl?gene=PUS7
	KCTD1	Potassium Channel Tetramerization Domain Containing 1	Protein Coding	40	GC18M026454	2.64	https://www.genecards.org/cgi-bin/carddisp.pl?gene=KCTD1
	IFT88	Intraflagellar Transport 88	Protein Coding	40	GC13P020566	2.64	https://www.genecards.org/cgi-bin/carddisp.pl?gene=IFT88
	GGA3	Golgi Associated, Gamma Adaptin Ear Containing, ARF Binding Protein 3	Protein Coding	39	GC17M075225	2.64	https://www.genecards.org/cgi-bin/carddisp.pl?gene=GGA3
	GGCT	Gamma-Glutamylcyclotransferase	Protein Coding	39	GC07M030496	2.64	https://www.genecards.org/cgi-bin/carddisp.pl?gene=GGCT
	FAM20A	FAM20A Golgi Associated Secretory Pathway Pseudokinase	Protein Coding	39	GC17M068535	2.64	https://www.genecards.org/cgi-bin/carddisp.pl?gene=FAM20A
	ARHGAP32	Rho GTPase Activating Protein 32	Protein Coding	39	GC11M128965	2.64	https://www.genecards.org/cgi-bin/carddisp.pl?gene=ARHGAP32
	MAGEA4	MAGE Family Member A4	Protein Coding	39	GC0XP151912	2.64	https://www.genecards.org/cgi-bin/carddisp.pl?gene=MAGEA4
	ANKRD26	Ankyrin Repeat Domain 26	Protein Coding	39	GC10M026938	2.64	https://www.genecards.org/cgi-bin/carddisp.pl?gene=ANKRD26
	BCAR3	BCAR3 Adaptor Protein, NSP Family Member	Protein Coding	39	GC01M093561	2.64	https://www.genecards.org/cgi-bin/carddisp.pl?gene=BCAR3
	ACBD3	Acyl-CoA Binding Domain Containing 3	Protein Coding	39	GC01M226144	2.64	https://www.genecards.org/cgi-bin/carddisp.pl?gene=ACBD3
	GPR101	G Protein-Coupled Receptor 101	Protein Coding	39	GC0XM137030	2.64	https://www.genecards.org/cgi-bin/carddisp.pl?gene=GPR101
	DDT	D-Dopachrome Tautomerase	Protein Coding	39	GC22M023971	2.64	https://www.genecards.org/cgi-bin/carddisp.pl?gene=DDT
	PCOLCE	Procollagen C-Endopeptidase Enhancer	Protein Coding	39	GC07P100602	2.64	https://www.genecards.org/cgi-bin/carddisp.pl?gene=PCOLCE
	ENAM	Enamelin	Protein Coding	39	GC04P070628	2.64	https://www.genecards.org/cgi-bin/carddisp.pl?gene=ENAM
	RPS4X	Ribosomal Protein S4 X-Linked	Protein Coding	39	GC0XM072255	2.64	https://www.genecards.org/cgi-bin/carddisp.pl?gene=RPS4X
	SRSF7	Serine And Arginine Rich Splicing Factor 7	Protein Coding	39	GC02M038709	2.64	https://www.genecards.org/cgi-bin/carddisp.pl?gene=SRSF7
	TTC3	Tetratricopeptide Repeat Domain 3	Protein Coding	39	GC21P037073	2.64	https://www.genecards.org/cgi-bin/carddisp.pl?gene=TTC3
	KCNN1	Potassium Calcium-Activated Channel Subfamily N Member 1	Protein Coding	39	GC19P023319	2.64	https://www.genecards.org/cgi-bin/carddisp.pl?gene=KCNN1
	TMEM59	Transmembrane Protein 59	Protein Coding	39	GC01M054031	2.64	https://www.genecards.org/cgi-bin/carddisp.pl?gene=TMEM59
	USP48	Ubiquitin Specific Peptidase 48	Protein Coding	39	GC01M021678	2.64	https://www.genecards.org/cgi-bin/carddisp.pl?gene=USP48
	LMBRD1	LMBR1 Domain Containing 1	Protein Coding	39	GC06M069675	2.64	https://www.genecards.org/cgi-bin/carddisp.pl?gene=LMBRD1
	ACCS	1-Aminocyclopropane-1-Carboxylate Synthase Homolog (Inactive)	Protein Coding	38	GC11P044045	2.64	https://www.genecards.org/cgi-bin/carddisp.pl?gene=ACCS
	EVC	EvC Ciliary Complex Subunit 1	Protein Coding	38	GC04P005712	2.64	https://www.genecards.org/cgi-bin/carddisp.pl?gene=EVC
	PES1	Pescadillo Ribosomal Biogenesis Factor 1	Protein Coding	38	GC22M030576	2.64	https://www.genecards.org/cgi-bin/carddisp.pl?gene=PES1
	NOP58	NOP58 Ribonucleoprotein	Protein Coding	38	GC02P202265	2.64	https://www.genecards.org/cgi-bin/carddisp.pl?gene=NOP58
	SLC7A3	Solute Carrier Family 7 Member 3	Protein Coding	38	GC0XM070926	2.64	https://www.genecards.org/cgi-bin/carddisp.pl?gene=SLC7A3
	PLVAP	Plasmalemma Vesicle Associated Protein	Protein Coding	38	GC19M017351	2.64	https://www.genecards.org/cgi-bin/carddisp.pl?gene=PLVAP
	SLC38A5	Solute Carrier Family 38 Member 5	Protein Coding	38	GC0XM048458	2.64	https://www.genecards.org/cgi-bin/carddisp.pl?gene=SLC38A5
	LHB	Luteinizing Hormone Subunit Beta	Protein Coding	38	GC19M049015	2.64	https://www.genecards.org/cgi-bin/carddisp.pl?gene=LHB
	MCM10	Minichromosome Maintenance 10 Replication Initiation Factor	Protein Coding	37	GC10P013161	2.64	https://www.genecards.org/cgi-bin/carddisp.pl?gene=MCM10
	FGGY	FGGY Carbohydrate Kinase Domain Containing	Protein Coding	37	GC01P059296	2.64	https://www.genecards.org/cgi-bin/carddisp.pl?gene=FGGY
	MAGEA1	MAGE Family Member A1	Protein Coding	37	GC0XP153179	2.64	https://www.genecards.org/cgi-bin/carddisp.pl?gene=MAGEA1
	MAGEA11	MAGE Family Member A11	Protein Coding	37	GC0XP149688	2.64	https://www.genecards.org/cgi-bin/carddisp.pl?gene=MAGEA11
	MED28	Mediator Complex Subunit 28	Protein Coding	37	GC04P017616	2.64	https://www.genecards.org/cgi-bin/carddisp.pl?gene=MED28
	RMI1	RecQ Mediated Genome Instability 1	Protein Coding	37	GC09P083980	2.64	https://www.genecards.org/cgi-bin/carddisp.pl?gene=RMI1
	CHIC2	Cysteine Rich Hydrophobic Domain 2	Protein Coding	37	GC04M054007	2.64	https://www.genecards.org/cgi-bin/carddisp.pl?gene=CHIC2
	PRUNE2	Prune Homolog 2 With BCH Domain	Protein Coding	37	GC09M076611	2.64	https://www.genecards.org/cgi-bin/carddisp.pl?gene=PRUNE2
	SOX8	SRY-Box Transcription Factor 8	Protein Coding	37	GC16P000981	2.64	https://www.genecards.org/cgi-bin/carddisp.pl?gene=SOX8
	TRERF1	Transcriptional Regulating Factor 1	Protein Coding	37	GC06M042224	2.64	https://www.genecards.org/cgi-bin/carddisp.pl?gene=TRERF1
	VSX1	Visual System Homeobox 1	Protein Coding	37	GC20M025070	2.64	https://www.genecards.org/cgi-bin/carddisp.pl?gene=VSX1
	LUC7L2	LUC7 Like 2, Pre-MRNA Splicing Factor	Protein Coding	36	GC07P139344	2.64	https://www.genecards.org/cgi-bin/carddisp.pl?gene=LUC7L2
	FAM111B	Family With Sequence Similarity 111 Member B	Protein Coding	36	GC11P059107	2.64	https://www.genecards.org/cgi-bin/carddisp.pl?gene=FAM111B
	MAGEA3	MAGE Family Member A3	Protein Coding	36	GC0XP152698	2.64	https://www.genecards.org/cgi-bin/carddisp.pl?gene=MAGEA3
	FCRL3	Fc Receptor Like 3	Protein Coding	36	GC01M157674	2.64	https://www.genecards.org/cgi-bin/carddisp.pl?gene=FCRL3
	CLPTM1L	CLPTM1 Like	Protein Coding	36	GC05M001317	2.64	https://www.genecards.org/cgi-bin/carddisp.pl?gene=CLPTM1L
	DARS1	Aspartyl-TRNA Synthetase 1	Protein Coding	36	GC02M135905	2.64	https://www.genecards.org/cgi-bin/carddisp.pl?gene=DARS1
	RTTN	Rotatin	Protein Coding	36	GC18M070003	2.64	https://www.genecards.org/cgi-bin/carddisp.pl?gene=RTTN
	SUGCT	Succinyl-CoA:Glutarate-CoA Transferase	Protein Coding	36	GC07P040134	2.64	https://www.genecards.org/cgi-bin/carddisp.pl?gene=SUGCT
	PRDM8	PR/SET Domain 8	Protein Coding	36	GC04P080183	2.64	https://www.genecards.org/cgi-bin/carddisp.pl?gene=PRDM8
	P3H2	Prolyl 3-Hydroxylase 2	Protein Coding	36	GC03M189956	2.64	https://www.genecards.org/cgi-bin/carddisp.pl?gene=P3H2
	CAGE1	Cancer Antigen 1	Protein Coding	35	GC06M007326	2.64	https://www.genecards.org/cgi-bin/carddisp.pl?gene=CAGE1
	MAGEA10	MAGE Family Member A10	Protein Coding	35	GC0XM152133	2.64	https://www.genecards.org/cgi-bin/carddisp.pl?gene=MAGEA10
	MAGEA6	MAGE Family Member A6	Protein Coding	35	GC0XM152766	2.64	https://www.genecards.org/cgi-bin/carddisp.pl?gene=MAGEA6
	MMD	Monocyte To Macrophage Differentiation Associated	Protein Coding	35	GC17M055392	2.64	https://www.genecards.org/cgi-bin/carddisp.pl?gene=MMD
	MMUT	Methylmalonyl-CoA Mutase	Protein Coding	35	GC06M049430	2.64	https://www.genecards.org/cgi-bin/carddisp.pl?gene=MMUT
	EFHC2	EF-Hand Domain Containing 2	Protein Coding	35	GC0XM044146	2.64	https://www.genecards.org/cgi-bin/carddisp.pl?gene=EFHC2
	DCLRE1B	DNA Cross-Link Repair 1B	Protein Coding	35	GC01P113905	2.64	https://www.genecards.org/cgi-bin/carddisp.pl?gene=DCLRE1B
	CSN3	Casein Kappa	Protein Coding	35	GC04P070242	2.64	https://www.genecards.org/cgi-bin/carddisp.pl?gene=CSN3
	ENOSF1	Enolase Superfamily Member 1	Protein Coding	35	GC18M000664	2.64	https://www.genecards.org/cgi-bin/carddisp.pl?gene=ENOSF1
	PTPA	Protein Phosphatase 2 Phosphatase Activator	Protein Coding	35	GC09P129111	2.64	https://www.genecards.org/cgi-bin/carddisp.pl?gene=PTPA
	MAGEA8	MAGE Family Member A8	Protein Coding	34	GC0XP149881	2.64	https://www.genecards.org/cgi-bin/carddisp.pl?gene=MAGEA8
	SPAG17	Sperm Associated Antigen 17	Protein Coding	34	GC01M117953	2.64	https://www.genecards.org/cgi-bin/carddisp.pl?gene=SPAG17
	PGAM4	Phosphoglycerate Mutase Family Member 4	Protein Coding	34	GC0XM077967	2.64	https://www.genecards.org/cgi-bin/carddisp.pl?gene=PGAM4
	CCDC126	Coiled-Coil Domain Containing 126	Protein Coding	33	GC07P023597	2.64	https://www.genecards.org/cgi-bin/carddisp.pl?gene=CCDC126
	RMI2	RecQ Mediated Genome Instability 2	Protein Coding	33	GC16P011250	2.64	https://www.genecards.org/cgi-bin/carddisp.pl?gene=RMI2
	RPS4Y1	Ribosomal Protein S4 Y-Linked 1	Protein Coding	33	GC0YP002841	2.64	https://www.genecards.org/cgi-bin/carddisp.pl?gene=RPS4Y1
	TRUB2	TruB Pseudouridine Synthase Family Member 2	Protein Coding	33	GC09M128322	2.64	https://www.genecards.org/cgi-bin/carddisp.pl?gene=TRUB2
	LIME1	Lck Interacting Transmembrane Adaptor 1	Protein Coding	33	GC20P063736	2.64	https://www.genecards.org/cgi-bin/carddisp.pl?gene=LIME1
	TSPY1	Testis Specific Protein Y-Linked 1	Protein Coding	33	GC0YP009469	2.64	https://www.genecards.org/cgi-bin/carddisp.pl?gene=TSPY1
	NAF1	Nuclear Assembly Factor 1 Ribonucleoprotein	Protein Coding	33	GC04M163109	2.64	https://www.genecards.org/cgi-bin/carddisp.pl?gene=NAF1
	ZNF676	Zinc Finger Protein 676	Protein Coding	33	GC19M024449	2.64	https://www.genecards.org/cgi-bin/carddisp.pl?gene=ZNF676
	MAGEA9	MAGE Family Member A9	Protein Coding	32	GC0XP149781	2.64	https://www.genecards.org/cgi-bin/carddisp.pl?gene=MAGEA9
	SMDT1	Single-Pass Membrane Protein With Aspartate Rich Tail 1	Protein Coding	32	GC22P042079	2.64	https://www.genecards.org/cgi-bin/carddisp.pl?gene=SMDT1
	P3H4	Prolyl 3-Hydroxylase Family Member 4 (Inactive)	Protein Coding	32	GC17M041801	2.64	https://www.genecards.org/cgi-bin/carddisp.pl?gene=P3H4
	TAAR9	Trace Amine Associated Receptor 9	Protein Coding	32	GC06P132538	2.64	https://www.genecards.org/cgi-bin/carddisp.pl?gene=TAAR9
	MAGEA2	MAGE Family Member A2	Protein Coding	31	GC0XM152749	2.64	https://www.genecards.org/cgi-bin/carddisp.pl?gene=MAGEA2
	CGB3	Chorionic Gonadotropin Subunit Beta 3	Protein Coding	31	GC19M049024	2.64	https://www.genecards.org/cgi-bin/carddisp.pl?gene=CGB3
	NPB	Neuropeptide B	Protein Coding	31	GC17P081900	2.64	https://www.genecards.org/cgi-bin/carddisp.pl?gene=NPB
	UTP4	UTP4 Small Subunit Processome Component	Protein Coding	31	GC16P069132	2.64	https://www.genecards.org/cgi-bin/carddisp.pl?gene=UTP4
	RTP2	Receptor Transporter Protein 2	Protein Coding	30	GC03M187698	2.64	https://www.genecards.org/cgi-bin/carddisp.pl?gene=RTP2
	TEN1	TEN1 Subunit Of CST Complex	Protein Coding	30	GC17P075983	2.64	https://www.genecards.org/cgi-bin/carddisp.pl?gene=TEN1
	H3C14	H3 Clustered Histone 14	Protein Coding	29	GC01M149963	2.64	https://www.genecards.org/cgi-bin/carddisp.pl?gene=H3C14
	TENT4B	Terminal Nucleotidyltransferase 4B	Protein Coding	29	GC16P050378	2.64	https://www.genecards.org/cgi-bin/carddisp.pl?gene=TENT4B
	ZNF718	Zinc Finger Protein 718	Protein Coding	29	GC04P000118	2.64	https://www.genecards.org/cgi-bin/carddisp.pl?gene=ZNF718
	MAGEA2B	MAGE Family Member A2B	Protein Coding	28	GC0XP152714	2.64	https://www.genecards.org/cgi-bin/carddisp.pl?gene=MAGEA2B
	ZNF595	Zinc Finger Protein 595	Protein Coding	28	GC04P000046	2.64	https://www.genecards.org/cgi-bin/carddisp.pl?gene=ZNF595
	MAGEA5	MAGE Family Member A5	Protein Coding	27	GC0XM152116	2.64	https://www.genecards.org/cgi-bin/carddisp.pl?gene=MAGEA5
	HMSD	Histocompatibility Minor Serpin Domain Containing	Protein Coding	27	GC18P063949	2.64	https://www.genecards.org/cgi-bin/carddisp.pl?gene=HMSD
	PLPPR3	Phospholipid Phosphatase Related 3	Protein Coding	27	GC19M000814	2.64	https://www.genecards.org/cgi-bin/carddisp.pl?gene=PLPPR3
	PGBD3	PiggyBac Transposable Element Derived 3	Protein Coding	27	GC10M049517	2.64	https://www.genecards.org/cgi-bin/carddisp.pl?gene=PGBD3
	ERFE	Erythroferrone	Protein Coding	24	GC02P238159	2.64	https://www.genecards.org/cgi-bin/carddisp.pl?gene=ERFE
	XIST	X Inactive Specific Transcript	RNA Gene	24	GC0XM073820	2.64	https://www.genecards.org/cgi-bin/carddisp.pl?gene=XIST
	GNAS-AS1	GNAS Antisense RNA 1	RNA Gene	22	GC20M058846	2.64	https://www.genecards.org/cgi-bin/carddisp.pl?gene=GNAS-AS1
	MIR191	MicroRNA 191	RNA Gene	20	GC03M049247	2.64	https://www.genecards.org/cgi-bin/carddisp.pl?gene=MIR191
	MIR30B	MicroRNA 30b	RNA Gene	20	GC08M134800	2.64	https://www.genecards.org/cgi-bin/carddisp.pl?gene=MIR30B
	SCARNA8	Small Cajal Body-Specific RNA 8	RNA Gene	18	GC09M019069	2.64	https://www.genecards.org/cgi-bin/carddisp.pl?gene=SCARNA8
	BCAR4	Breast Cancer Anti-Estrogen Resistance 4	RNA Gene	17	GC16M011819	2.64	https://www.genecards.org/cgi-bin/carddisp.pl?gene=BCAR4
	RNU6ATAC	RNA, U6atac Small Nuclear (U12-Dependent Splicing)	RNA Gene	17	GC09M134164	2.64	https://www.genecards.org/cgi-bin/carddisp.pl?gene=RNU6ATAC
	SNORA56	Small Nucleolar RNA, H/ACA Box 56	RNA Gene	17	GC0XP154774	2.64	https://www.genecards.org/cgi-bin/carddisp.pl?gene=SNORA56
	SNORA15	Small Nucleolar RNA, H/ACA Box 15	RNA Gene	16	GC07P056145	2.64	https://www.genecards.org/cgi-bin/carddisp.pl?gene=SNORA15
	SNORA24	Small Nucleolar RNA, H/ACA Box 24	RNA Gene	16	GC04P118279	2.64	https://www.genecards.org/cgi-bin/carddisp.pl?gene=SNORA24
	SNORA67	Small Nucleolar RNA, H/ACA Box 67	RNA Gene	16	GC17P008046	2.64	https://www.genecards.org/cgi-bin/carddisp.pl?gene=SNORA67
	SNORA3A	Small Nucleolar RNA, H/ACA Box 3A	RNA Gene	14	GC11P008718	2.64	https://www.genecards.org/cgi-bin/carddisp.pl?gene=SNORA3A
	TMPO-AS1	TMPO Antisense RNA 1	RNA Gene	13	GC12M098512	2.64	https://www.genecards.org/cgi-bin/carddisp.pl?gene=TMPO-AS1
	LOC101927322	Uncharacterized LOC101927322	RNA Gene	12	GC18M058670	2.64	https://www.genecards.org/cgi-bin/carddisp.pl?gene=LOC101927322
	CYP2U1-AS1	CYP2U1 And SGMS2 Antisense RNA 1	RNA Gene	9	GC04M107866	2.64	https://www.genecards.org/cgi-bin/carddisp.pl?gene=CYP2U1-AS1
	PDE11A-AS1	PDE11A Antisense RNA 1	RNA Gene	8	GC02P177653	2.64	https://www.genecards.org/cgi-bin/carddisp.pl?gene=PDE11A-AS1
	TRI-AAT4-1	TRNA-Ile (Anticodon AAT) 4-1	RNA Gene	8	GC17M008874	2.64	https://www.genecards.org/cgi-bin/carddisp.pl?gene=TRI-AAT4-1
	TRT-AGT1-2	TRNA-Thr (Anticodon AGT) 1-2	RNA Gene	8	GC17M008869	2.64	https://www.genecards.org/cgi-bin/carddisp.pl?gene=TRT-AGT1-2
	RNU12-2P	RNA, U12 Small Nuclear 2, Pseudogene	Pseudogene	8	GC0XP047159	2.64	https://www.genecards.org/cgi-bin/carddisp.pl?gene=RNU12-2P
	TRS-AGA2-6	TRNA-Ser (Anticodon AGA) 2-6	RNA Gene	8	GC17M008873	2.64	https://www.genecards.org/cgi-bin/carddisp.pl?gene=TRS-AGA2-6
	LOC108783645	HFE Antisense RNA	RNA Gene	6	GC06M026088	2.64	https://www.genecards.org/cgi-bin/carddisp.pl?gene=LOC108783645
	LOC108964933	CYP11A1 Promoter Region	Biological Region	1	GC15P074370	2.64	https://www.genecards.org/cgi-bin/carddisp.pl?gene=LOC108964933
	C3	Complement C3	Protein Coding	47	GC19M006677	2.64	https://www.genecards.org/cgi-bin/carddisp.pl?gene=C3
	MIR29B1	MicroRNA 29b-1	RNA Gene	21	GC07M130877	2.61	https://www.genecards.org/cgi-bin/carddisp.pl?gene=MIR29B1
	PSEN1	Presenilin 1	Protein Coding	52	GC14P073136	2.58	https://www.genecards.org/cgi-bin/carddisp.pl?gene=PSEN1
	CFD	Complement Factor D	Protein Coding	44	GC19P000859	2.58	https://www.genecards.org/cgi-bin/carddisp.pl?gene=CFD
	CYP1B1	Cytochrome P450 Family 1 Subfamily B Member 1	Protein Coding	48	GC02M038034	2.57	https://www.genecards.org/cgi-bin/carddisp.pl?gene=CYP1B1
	VCAM1	Vascular Cell Adhesion Molecule 1	Protein Coding	45	GC01P100719	2.57	https://www.genecards.org/cgi-bin/carddisp.pl?gene=VCAM1
	PON2	Paraoxonase 2	Protein Coding	42	GC07M095404	2.53	https://www.genecards.org/cgi-bin/carddisp.pl?gene=PON2
	FGF1	Fibroblast Growth Factor 1	Protein Coding	48	GC05M142555	2.52	https://www.genecards.org/cgi-bin/carddisp.pl?gene=FGF1
	TIMP1	TIMP Metallopeptidase Inhibitor 1	Protein Coding	45	GC0XP047583	2.52	https://www.genecards.org/cgi-bin/carddisp.pl?gene=TIMP1
	NAMPT	Nicotinamide Phosphoribosyltransferase	Protein Coding	48	GC07M106248	2.51	https://www.genecards.org/cgi-bin/carddisp.pl?gene=NAMPT
	TWIST1	Twist Family BHLH Transcription Factor 1	Protein Coding	45	GC07M019020	2.51	https://www.genecards.org/cgi-bin/carddisp.pl?gene=TWIST1
	ALDH7A1	Aldehyde Dehydrogenase 7 Family Member A1	Protein Coding	47	GC05M126541	2.5	https://www.genecards.org/cgi-bin/carddisp.pl?gene=ALDH7A1
	OSBPL1A	Oxysterol Binding Protein Like 1A	Protein Coding	38	GC18M024162	2.5	https://www.genecards.org/cgi-bin/carddisp.pl?gene=OSBPL1A
	DOK6	Docking Protein 6	Protein Coding	36	GC18P069401	2.5	https://www.genecards.org/cgi-bin/carddisp.pl?gene=DOK6
	HDAC9	Histone Deacetylase 9	Protein Coding	46	GC07P018086	2.49	https://www.genecards.org/cgi-bin/carddisp.pl?gene=HDAC9
	VWF	Von Willebrand Factor	Protein Coding	48	GC12M005917	2.49	https://www.genecards.org/cgi-bin/carddisp.pl?gene=VWF
	CETP	Cholesteryl Ester Transfer Protein	Protein Coding	46	GC16P056961	2.49	https://www.genecards.org/cgi-bin/carddisp.pl?gene=CETP
	PTGER1	Prostaglandin E Receptor 1	Protein Coding	41	GC19M014444	2.49	https://www.genecards.org/cgi-bin/carddisp.pl?gene=PTGER1
	DDR2	Discoidin Domain Receptor Tyrosine Kinase 2	Protein Coding	51	GC01P162631	2.46	https://www.genecards.org/cgi-bin/carddisp.pl?gene=DDR2
	ADH1B	Alcohol Dehydrogenase 1B (Class I), Beta Polypeptide	Protein Coding	43	GC04M099304	2.46	https://www.genecards.org/cgi-bin/carddisp.pl?gene=ADH1B
	LRP4	LDL Receptor Related Protein 4	Protein Coding	43	GC11M061111	2.46	https://www.genecards.org/cgi-bin/carddisp.pl?gene=LRP4
	APOA1	Apolipoprotein A1	Protein Coding	48	GC11M116835	2.44	https://www.genecards.org/cgi-bin/carddisp.pl?gene=APOA1
	CCR5	C-C Motif Chemokine Receptor 5	Protein Coding	46	GC03P046383	2.44	https://www.genecards.org/cgi-bin/carddisp.pl?gene=CCR5
	MIR324	MicroRNA 324	RNA Gene	18	GC17M007223	2.44	https://www.genecards.org/cgi-bin/carddisp.pl?gene=MIR324
	AHR	Aryl Hydrocarbon Receptor	Protein Coding	48	GC07P016916	2.44	https://www.genecards.org/cgi-bin/carddisp.pl?gene=AHR
	MYO5A	Myosin VA	Protein Coding	44	GC15M060775	2.44	https://www.genecards.org/cgi-bin/carddisp.pl?gene=MYO5A
	DKK2	Dickkopf WNT Signaling Pathway Inhibitor 2	Protein Coding	43	GC04M106921	2.44	https://www.genecards.org/cgi-bin/carddisp.pl?gene=DKK2
	CXCR4	C-X-C Motif Chemokine Receptor 4	Protein Coding	52	GC02M136114	2.41	https://www.genecards.org/cgi-bin/carddisp.pl?gene=CXCR4
	SYK	Spleen Associated Tyrosine Kinase	Protein Coding	50	GC09P091171	2.41	https://www.genecards.org/cgi-bin/carddisp.pl?gene=SYK
	LRP1	LDL Receptor Related Protein 1	Protein Coding	47	GC12P057128	2.41	https://www.genecards.org/cgi-bin/carddisp.pl?gene=LRP1
	CACNA1D	Calcium Voltage-Gated Channel Subunit Alpha1 D	Protein Coding	47	GC03P053328	2.41	https://www.genecards.org/cgi-bin/carddisp.pl?gene=CACNA1D
	SPTLC1	Serine Palmitoyltransferase Long Chain Base Subunit 1	Protein Coding	47	GC09M092002	2.41	https://www.genecards.org/cgi-bin/carddisp.pl?gene=SPTLC1
	F9	Coagulation Factor IX	Protein Coding	46	GC0XP139530	2.41	https://www.genecards.org/cgi-bin/carddisp.pl?gene=F9
	PRKG2	Protein Kinase CGMP-Dependent 2	Protein Coding	45	GC04M081087	2.41	https://www.genecards.org/cgi-bin/carddisp.pl?gene=PRKG2
	NGFR	Nerve Growth Factor Receptor	Protein Coding	45	GC17P049495	2.41	https://www.genecards.org/cgi-bin/carddisp.pl?gene=NGFR
	MBP	Myelin Basic Protein	Protein Coding	44	GC18M076978	2.41	https://www.genecards.org/cgi-bin/carddisp.pl?gene=MBP
	CITED2	Cbp/P300 Interacting Transactivator With Glu/Asp Rich Carboxy-Terminal Domain 2	Protein Coding	44	GC06M139371	2.41	https://www.genecards.org/cgi-bin/carddisp.pl?gene=CITED2
	TIAM1	TIAM Rac1 Associated GEF 1	Protein Coding	44	GC21M031118	2.41	https://www.genecards.org/cgi-bin/carddisp.pl?gene=TIAM1
	DPP6	Dipeptidyl Peptidase Like 6	Protein Coding	43	GC07P153748	2.41	https://www.genecards.org/cgi-bin/carddisp.pl?gene=DPP6
	DLGAP1	DLG Associated Protein 1	Protein Coding	43	GC18M003488	2.41	https://www.genecards.org/cgi-bin/carddisp.pl?gene=DLGAP1
	PPP6C	Protein Phosphatase 6 Catalytic Subunit	Protein Coding	43	GC09M125147	2.41	https://www.genecards.org/cgi-bin/carddisp.pl?gene=PPP6C
	PCNT	Pericentrin	Protein Coding	41	GC21P046324	2.41	https://www.genecards.org/cgi-bin/carddisp.pl?gene=PCNT
	P4HA3	Prolyl 4-Hydroxylase Subunit Alpha 3	Protein Coding	39	GC11M074235	2.41	https://www.genecards.org/cgi-bin/carddisp.pl?gene=P4HA3
	IFT57	Intraflagellar Transport 57	Protein Coding	39	GC03M108160	2.41	https://www.genecards.org/cgi-bin/carddisp.pl?gene=IFT57
	SLC25A37	Solute Carrier Family 25 Member 37	Protein Coding	39	GC08P023528	2.41	https://www.genecards.org/cgi-bin/carddisp.pl?gene=SLC25A37
	PGRMC2	Progesterone Receptor Membrane Component 2	Protein Coding	39	GC04M128269	2.41	https://www.genecards.org/cgi-bin/carddisp.pl?gene=PGRMC2
	NHS	NHS Actin Remodeling Regulator	Protein Coding	37	GC0XP017393	2.41	https://www.genecards.org/cgi-bin/carddisp.pl?gene=NHS
	MKX	Mohawk Homeobox	Protein Coding	36	GC10M027682	2.41	https://www.genecards.org/cgi-bin/carddisp.pl?gene=MKX
	IQSEC3	IQ Motif And Sec7 Domain ArfGEF 3	Protein Coding	35	GC12P000066	2.41	https://www.genecards.org/cgi-bin/carddisp.pl?gene=IQSEC3
	HMGN4	High Mobility Group Nucleosomal Binding Domain 4	Protein Coding	33	GC06P026538	2.41	https://www.genecards.org/cgi-bin/carddisp.pl?gene=HMGN4
	STAG3L4	Stromal Antigen 3-Like 4 (Pseudogene)	Pseudogene	23	GC07P067302	2.41	https://www.genecards.org/cgi-bin/carddisp.pl?gene=STAG3L4
	ADIPOR1	Adiponectin Receptor 1	Protein Coding	44	GC01M202940	2.39	https://www.genecards.org/cgi-bin/carddisp.pl?gene=ADIPOR1
	FOXC2	Forkhead Box C2	Protein Coding	44	GC16P086567	2.39	https://www.genecards.org/cgi-bin/carddisp.pl?gene=FOXC2
	FBXO33	F-Box Protein 33	Protein Coding	35	GC14M039396	2.38	https://www.genecards.org/cgi-bin/carddisp.pl?gene=FBXO33
	SCD	Stearoyl-CoA Desaturase	Protein Coding	48	GC10P100347	2.37	https://www.genecards.org/cgi-bin/carddisp.pl?gene=SCD
	TFAP2A	Transcription Factor AP-2 Alpha	Protein Coding	47	GC06M010393	2.37	https://www.genecards.org/cgi-bin/carddisp.pl?gene=TFAP2A
	FNDC5	Fibronectin Type III Domain Containing 5	Protein Coding	34	GC01M032864	2.37	https://www.genecards.org/cgi-bin/carddisp.pl?gene=FNDC5
	CDC42	Cell Division Cycle 42	Protein Coding	51	GC01P022057	2.33	https://www.genecards.org/cgi-bin/carddisp.pl?gene=CDC42
	PTCH1	Patched 1	Protein Coding	50	GC09M095442	2.33	https://www.genecards.org/cgi-bin/carddisp.pl?gene=PTCH1
	PSEN2	Presenilin 2	Protein Coding	49	GC01P226870	2.33	https://www.genecards.org/cgi-bin/carddisp.pl?gene=PSEN2
	ITGB3	Integrin Subunit Beta 3	Protein Coding	49	GC17P047254	2.33	https://www.genecards.org/cgi-bin/carddisp.pl?gene=ITGB3
	AKR1C4	Aldo-Keto Reductase Family 1 Member C4	Protein Coding	47	GC10P005195	2.33	https://www.genecards.org/cgi-bin/carddisp.pl?gene=AKR1C4
	CCR1	C-C Motif Chemokine Receptor 1	Protein Coding	45	GC03M046218	2.33	https://www.genecards.org/cgi-bin/carddisp.pl?gene=CCR1
	ATF3	Activating Transcription Factor 3	Protein Coding	44	GC01P212565	2.33	https://www.genecards.org/cgi-bin/carddisp.pl?gene=ATF3
	TIMP2	TIMP Metallopeptidase Inhibitor 2	Protein Coding	44	GC17M078852	2.33	https://www.genecards.org/cgi-bin/carddisp.pl?gene=TIMP2
	ASRGL1	Asparaginase And Isoaspartyl Peptidase 1	Protein Coding	42	GC11P062337	2.33	https://www.genecards.org/cgi-bin/carddisp.pl?gene=ASRGL1
	PTGES	Prostaglandin E Synthase	Protein Coding	41	GC09M129738	2.33	https://www.genecards.org/cgi-bin/carddisp.pl?gene=PTGES
	MATN2	Matrilin 2	Protein Coding	39	GC08P097868	2.33	https://www.genecards.org/cgi-bin/carddisp.pl?gene=MATN2
	NEAT1	Nuclear Paraspeckle Assembly Transcript 1	RNA Gene	23	GC11P065794	2.33	https://www.genecards.org/cgi-bin/carddisp.pl?gene=NEAT1
	IFNGR1	Interferon Gamma Receptor 1	Protein Coding	50	GC06M137197	2.28	https://www.genecards.org/cgi-bin/carddisp.pl?gene=IFNGR1
	RARA	Retinoic Acid Receptor Alpha	Protein Coding	50	GC17P040309	2.28	https://www.genecards.org/cgi-bin/carddisp.pl?gene=RARA
	PRNP	Prion Protein	Protein Coding	47	GC20P004686	2.28	https://www.genecards.org/cgi-bin/carddisp.pl?gene=PRNP
	STX1A	Syntaxin 1A	Protein Coding	47	GC07M073700	2.28	https://www.genecards.org/cgi-bin/carddisp.pl?gene=STX1A
	PTGER3	Prostaglandin E Receptor 3	Protein Coding	46	GC01M070852	2.28	https://www.genecards.org/cgi-bin/carddisp.pl?gene=PTGER3
	TPT1	Tumor Protein, Translationally-Controlled 1	Protein Coding	46	GC13M045333	2.28	https://www.genecards.org/cgi-bin/carddisp.pl?gene=TPT1
	SOX5	SRY-Box Transcription Factor 5	Protein Coding	46	GC12M023529	2.28	https://www.genecards.org/cgi-bin/carddisp.pl?gene=SOX5
	PCSK1	Proprotein Convertase Subtilisin/Kexin Type 1	Protein Coding	45	GC05M096391	2.28	https://www.genecards.org/cgi-bin/carddisp.pl?gene=PCSK1
	HPSE	Heparanase	Protein Coding	44	GC04M083292	2.28	https://www.genecards.org/cgi-bin/carddisp.pl?gene=HPSE
	CPE	Carboxypeptidase E	Protein Coding	44	GC04P165361	2.28	https://www.genecards.org/cgi-bin/carddisp.pl?gene=CPE
	THBD	Thrombomodulin	Protein Coding	44	GC20M023026	2.28	https://www.genecards.org/cgi-bin/carddisp.pl?gene=THBD
	ADIPOR2	Adiponectin Receptor 2	Protein Coding	43	GC12P001670	2.28	https://www.genecards.org/cgi-bin/carddisp.pl?gene=ADIPOR2
	AGTR2	Angiotensin II Receptor Type 2	Protein Coding	43	GC0XP116170	2.28	https://www.genecards.org/cgi-bin/carddisp.pl?gene=AGTR2
	MLX	MAX Dimerization Protein MLX	Protein Coding	43	GC17P042567	2.28	https://www.genecards.org/cgi-bin/carddisp.pl?gene=MLX
	TFAM	Transcription Factor A, Mitochondrial	Protein Coding	43	GC10P058385	2.28	https://www.genecards.org/cgi-bin/carddisp.pl?gene=TFAM
	SRD5A2	Steroid 5 Alpha-Reductase 2	Protein Coding	43	GC02M031522	2.28	https://www.genecards.org/cgi-bin/carddisp.pl?gene=SRD5A2
	CNP	2',3'-Cyclic Nucleotide 3' Phosphodiesterase	Protein Coding	42	GC17P041966	2.28	https://www.genecards.org/cgi-bin/carddisp.pl?gene=CNP
	FGF13	Fibroblast Growth Factor 13	Protein Coding	41	GC0XM138615	2.28	https://www.genecards.org/cgi-bin/carddisp.pl?gene=FGF13
	C4B	Complement C4B (Chido Blood Group)	Protein Coding	41	GC06P032014	2.28	https://www.genecards.org/cgi-bin/carddisp.pl?gene=C4B
	WNT9A	Wnt Family Member 9A	Protein Coding	41	GC01M227920	2.28	https://www.genecards.org/cgi-bin/carddisp.pl?gene=WNT9A
	IRS4	Insulin Receptor Substrate 4	Protein Coding	39	GC0XM108720	2.28	https://www.genecards.org/cgi-bin/carddisp.pl?gene=IRS4
	VGF	VGF Nerve Growth Factor Inducible	Protein Coding	38	GC07M101162	2.28	https://www.genecards.org/cgi-bin/carddisp.pl?gene=VGF
	BANP	BTG3 Associated Nuclear Protein	Protein Coding	37	GC16P087949	2.28	https://www.genecards.org/cgi-bin/carddisp.pl?gene=BANP
	MIR30D	MicroRNA 30d	RNA Gene	17	GC08M134804	2.28	https://www.genecards.org/cgi-bin/carddisp.pl?gene=MIR30D
	BRKS1	Telopeptide Lysyl Hydroxylase, Bone-Specific	Genetic Locus	2	GC00U936430	2.28	https://www.genecards.org/cgi-bin/carddisp.pl?gene=BRKS1
	CASP3	Caspase 3	Protein Coding	50	GC04M184627	2.24	https://www.genecards.org/cgi-bin/carddisp.pl?gene=CASP3
	WNK1	WNK Lysine Deficient Protein Kinase 1	Protein Coding	46	GC12P000733	2.23	https://www.genecards.org/cgi-bin/carddisp.pl?gene=WNK1
	BCL2A1	BCL2 Related Protein A1	Protein Coding	41	GC15M079961	2.21	https://www.genecards.org/cgi-bin/carddisp.pl?gene=BCL2A1
	NLRP3	NLR Family Pyrin Domain Containing 3	Protein Coding	47	GC01P247415	2.2	https://www.genecards.org/cgi-bin/carddisp.pl?gene=NLRP3
	SLC25A13	Solute Carrier Family 25 Member 13	Protein Coding	46	GC07M096120	2.15	https://www.genecards.org/cgi-bin/carddisp.pl?gene=SLC25A13
	F8	Coagulation Factor VIII	Protein Coding	45	GC0XM154835	2.15	https://www.genecards.org/cgi-bin/carddisp.pl?gene=F8
	CXCL12	C-X-C Motif Chemokine Ligand 12	Protein Coding	45	GC10M044294	2.15	https://www.genecards.org/cgi-bin/carddisp.pl?gene=CXCL12
	WNT5B	Wnt Family Member 5B	Protein Coding	44	GC12P001529	2.15	https://www.genecards.org/cgi-bin/carddisp.pl?gene=WNT5B
	HAX1	HCLS1 Associated Protein X-1	Protein Coding	43	GC01P154273	2.15	https://www.genecards.org/cgi-bin/carddisp.pl?gene=HAX1
	IL9	Interleukin 9	Protein Coding	43	GC05M135891	2.15	https://www.genecards.org/cgi-bin/carddisp.pl?gene=IL9
	SELL	Selectin L	Protein Coding	42	GC01M169690	2.15	https://www.genecards.org/cgi-bin/carddisp.pl?gene=SELL
	MATN1	Matrilin 1	Protein Coding	39	GC01M030711	2.15	https://www.genecards.org/cgi-bin/carddisp.pl?gene=MATN1
	POGK	Pogo Transposable Element Derived With KRAB Domain	Protein Coding	36	GC01P166809	2.15	https://www.genecards.org/cgi-bin/carddisp.pl?gene=POGK
	MIR20A	MicroRNA 20a	RNA Gene	19	GC13P091434	2.15	https://www.genecards.org/cgi-bin/carddisp.pl?gene=MIR20A
	GPD1	Glycerol-3-Phosphate Dehydrogenase 1	Protein Coding	45	GC12P050105	2.13	https://www.genecards.org/cgi-bin/carddisp.pl?gene=GPD1
	OMD	Osteomodulin	Protein Coding	37	GC09M092414	2.13	https://www.genecards.org/cgi-bin/carddisp.pl?gene=OMD
	GRN	Granulin Precursor	Protein Coding	47	GC17P044345	2.09	https://www.genecards.org/cgi-bin/carddisp.pl?gene=GRN
	GBP1	Guanylate Binding Protein 1	Protein Coding	41	GC01M089052	2.09	https://www.genecards.org/cgi-bin/carddisp.pl?gene=GBP1
	CCL3	C-C Motif Chemokine Ligand 3	Protein Coding	39	GC17M036088	2.09	https://www.genecards.org/cgi-bin/carddisp.pl?gene=CCL3
	IL34	Interleukin 34	Protein Coding	39	GC16P070613	2.09	https://www.genecards.org/cgi-bin/carddisp.pl?gene=IL34
	PIK3CG	Phosphatidylinositol-4,5-Bisphosphate 3-Kinase Catalytic Subunit Gamma	Protein Coding	48	GC07P106865	2.05	https://www.genecards.org/cgi-bin/carddisp.pl?gene=PIK3CG
	EIF4EBP1	Eukaryotic Translation Initiation Factor 4E Binding Protein 1	Protein Coding	47	GC08P038007	2.05	https://www.genecards.org/cgi-bin/carddisp.pl?gene=EIF4EBP1
	ITGAV	Integrin Subunit Alpha V	Protein Coding	46	GC02P186589	2.05	https://www.genecards.org/cgi-bin/carddisp.pl?gene=ITGAV
	OPTN	Optineurin	Protein Coding	44	GC10P013099	2.05	https://www.genecards.org/cgi-bin/carddisp.pl?gene=OPTN
	UGCG	UDP-Glucose Ceramide Glucosyltransferase	Protein Coding	43	GC09P111896	2.05	https://www.genecards.org/cgi-bin/carddisp.pl?gene=UGCG
	COL17A1	Collagen Type XVII Alpha 1 Chain	Protein Coding	43	GC10M104031	2.05	https://www.genecards.org/cgi-bin/carddisp.pl?gene=COL17A1
	CAMP	Cathelicidin Antimicrobial Peptide	Protein Coding	41	GC03P048266	2.05	https://www.genecards.org/cgi-bin/carddisp.pl?gene=CAMP
	FMOD	Fibromodulin	Protein Coding	40	GC01M203340	2.05	https://www.genecards.org/cgi-bin/carddisp.pl?gene=FMOD
	COG2	Component Of Oligomeric Golgi Complex 2	Protein Coding	40	GC01P230642	2.05	https://www.genecards.org/cgi-bin/carddisp.pl?gene=COG2
	DIO2	Iodothyronine Deiodinase 2	Protein Coding	40	GC14M080197	2.05	https://www.genecards.org/cgi-bin/carddisp.pl?gene=DIO2
	BMPR1A	Bone Morphogenetic Protein Receptor Type 1A	Protein Coding	51	GC10P086756	2	https://www.genecards.org/cgi-bin/carddisp.pl?gene=BMPR1A
	ACVR1	Activin A Receptor Type 1	Protein Coding	51	GC02M157736	2	https://www.genecards.org/cgi-bin/carddisp.pl?gene=ACVR1
	FGFR4	Fibroblast Growth Factor Receptor 4	Protein Coding	51	GC05P177086	2	https://www.genecards.org/cgi-bin/carddisp.pl?gene=FGFR4
	LYN	LYN Proto-Oncogene, Src Family Tyrosine Kinase	Protein Coding	50	GC08P055879	2	https://www.genecards.org/cgi-bin/carddisp.pl?gene=LYN
	CTH	Cystathionine Gamma-Lyase	Protein Coding	50	GC01P070411	2	https://www.genecards.org/cgi-bin/carddisp.pl?gene=CTH
	NGF	Nerve Growth Factor	Protein Coding	50	GC01M115285	2	https://www.genecards.org/cgi-bin/carddisp.pl?gene=NGF
	PDE3A	Phosphodiesterase 3A	Protein Coding	48	GC12P020294	2	https://www.genecards.org/cgi-bin/carddisp.pl?gene=PDE3A
	WAS	WASP Actin Nucleation Promoting Factor	Protein Coding	48	GC0XP048676	2	https://www.genecards.org/cgi-bin/carddisp.pl?gene=WAS
	FAAH	Fatty Acid Amide Hydrolase	Protein Coding	47	GC01P046394	2	https://www.genecards.org/cgi-bin/carddisp.pl?gene=FAAH
	KIF11	Kinesin Family Member 11	Protein Coding	47	GC10P092593	2	https://www.genecards.org/cgi-bin/carddisp.pl?gene=KIF11
	ACADSB	Acyl-CoA Dehydrogenase Short/Branched Chain	Protein Coding	46	GC10P123008	2	https://www.genecards.org/cgi-bin/carddisp.pl?gene=ACADSB
	CFI	Complement Factor I	Protein Coding	46	GC04M109740	2	https://www.genecards.org/cgi-bin/carddisp.pl?gene=CFI
	TXNRD2	Thioredoxin Reductase 2	Protein Coding	46	GC22M019863	2	https://www.genecards.org/cgi-bin/carddisp.pl?gene=TXNRD2
	CD151	CD151 Molecule (Raph Blood Group)	Protein Coding	45	GC11P000895	2	https://www.genecards.org/cgi-bin/carddisp.pl?gene=CD151
	DVL2	Dishevelled Segment Polarity Protein 2	Protein Coding	45	GC17M007225	2	https://www.genecards.org/cgi-bin/carddisp.pl?gene=DVL2
	PKD1	Polycystin 1, Transient Receptor Potential Channel Interacting	Protein Coding	45	GC16M002348	2	https://www.genecards.org/cgi-bin/carddisp.pl?gene=PKD1
	UBE2D1	Ubiquitin Conjugating Enzyme E2 D1	Protein Coding	45	GC10P058334	2	https://www.genecards.org/cgi-bin/carddisp.pl?gene=UBE2D1
	CX3CR1	C-X3-C Motif Chemokine Receptor 1	Protein Coding	44	GC03M039279	2	https://www.genecards.org/cgi-bin/carddisp.pl?gene=CX3CR1
	CXCL10	C-X-C Motif Chemokine Ligand 10	Protein Coding	44	GC04M076021	2	https://www.genecards.org/cgi-bin/carddisp.pl?gene=CXCL10
	CISH	Cytokine Inducible SH2 Containing Protein	Protein Coding	44	GC03M050618	2	https://www.genecards.org/cgi-bin/carddisp.pl?gene=CISH
	CLCNKB	Chloride Voltage-Gated Channel Kb	Protein Coding	44	GC01P016043	2	https://www.genecards.org/cgi-bin/carddisp.pl?gene=CLCNKB
	OPRD1	Opioid Receptor Delta 1	Protein Coding	44	GC01P028812	2	https://www.genecards.org/cgi-bin/carddisp.pl?gene=OPRD1
	CTTN	Cortactin	Protein Coding	43	GC11P070398	2	https://www.genecards.org/cgi-bin/carddisp.pl?gene=CTTN
	CHI3L1	Chitinase 3 Like 1	Protein Coding	43	GC01M203148	2	https://www.genecards.org/cgi-bin/carddisp.pl?gene=CHI3L1
	UGT8	UDP Glycosyltransferase 8	Protein Coding	43	GC04P114598	2	https://www.genecards.org/cgi-bin/carddisp.pl?gene=UGT8
	WNT7B	Wnt Family Member 7B	Protein Coding	43	GC22M045920	2	https://www.genecards.org/cgi-bin/carddisp.pl?gene=WNT7B
	FOXE1	Forkhead Box E1	Protein Coding	42	GC09P097853	2	https://www.genecards.org/cgi-bin/carddisp.pl?gene=FOXE1
	CLCF1	Cardiotrophin Like Cytokine Factor 1	Protein Coding	41	GC11M067364	2	https://www.genecards.org/cgi-bin/carddisp.pl?gene=CLCF1
	LHX3	LIM Homeobox 3	Protein Coding	41	GC09M136196	2	https://www.genecards.org/cgi-bin/carddisp.pl?gene=LHX3
	SPTB	Spectrin Beta, Erythrocytic	Protein Coding	40	GC14M064746	2	https://www.genecards.org/cgi-bin/carddisp.pl?gene=SPTB
	TUBGCP6	Tubulin Gamma Complex Associated Protein 6	Protein Coding	39	GC22M050217	2	https://www.genecards.org/cgi-bin/carddisp.pl?gene=TUBGCP6
	DLX6	Distal-Less Homeobox 6	Protein Coding	39	GC07P097005	2	https://www.genecards.org/cgi-bin/carddisp.pl?gene=DLX6
	MIR17	MicroRNA 17	RNA Gene	21	GC13P091350	2	https://www.genecards.org/cgi-bin/carddisp.pl?gene=MIR17
	PWRN2	Prader-Willi Region Non-Protein Coding RNA 2	RNA Gene	14	GC15M024143	2	https://www.genecards.org/cgi-bin/carddisp.pl?gene=PWRN2
	SAA1	Serum Amyloid A1	Protein Coding	42	GC11P018267	1.99	https://www.genecards.org/cgi-bin/carddisp.pl?gene=SAA1
	IL1R1	Interleukin 1 Receptor Type 1	Protein Coding	45	GC02P102136	1.98	https://www.genecards.org/cgi-bin/carddisp.pl?gene=IL1R1
	LOC102724957	Uncharacterized LOC102724957	Protein Coding	13	GC11P015624	1.94	https://www.genecards.org/cgi-bin/carddisp.pl?gene=LOC102724957
	ERCC3	ERCC Excision Repair 3, TFIIH Core Complex Helicase Subunit	Protein Coding	47	GC02M127257	1.88	https://www.genecards.org/cgi-bin/carddisp.pl?gene=ERCC3
	AKT2	AKT Serine/Threonine Kinase 2	Protein Coding	54	GC19M040230	1.87	https://www.genecards.org/cgi-bin/carddisp.pl?gene=AKT2
	CDK4	Cyclin Dependent Kinase 4	Protein Coding	54	GC12M057743	1.87	https://www.genecards.org/cgi-bin/carddisp.pl?gene=CDK4
	CDK6	Cyclin Dependent Kinase 6	Protein Coding	54	GC07M092604	1.87	https://www.genecards.org/cgi-bin/carddisp.pl?gene=CDK6
	CASP8	Caspase 8	Protein Coding	52	GC02P201233	1.87	https://www.genecards.org/cgi-bin/carddisp.pl?gene=CASP8
	IKBKB	Inhibitor Of Nuclear Factor Kappa B Kinase Subunit Beta	Protein Coding	52	GC08P042271	1.87	https://www.genecards.org/cgi-bin/carddisp.pl?gene=IKBKB
	GRIN2A	Glutamate Ionotropic Receptor NMDA Type Subunit 2A	Protein Coding	51	GC16M009753	1.87	https://www.genecards.org/cgi-bin/carddisp.pl?gene=GRIN2A
	NTRK3	Neurotrophic Receptor Tyrosine Kinase 3	Protein Coding	51	GC15M087859	1.87	https://www.genecards.org/cgi-bin/carddisp.pl?gene=NTRK3
	ITK	IL2 Inducible T Cell Kinase	Protein Coding	51	GC05P157158	1.87	https://www.genecards.org/cgi-bin/carddisp.pl?gene=ITK
	RAC2	Rac Family Small GTPase 2	Protein Coding	51	GC22M037227	1.87	https://www.genecards.org/cgi-bin/carddisp.pl?gene=RAC2
	CASP1	Caspase 1	Protein Coding	50	GC11M105025	1.87	https://www.genecards.org/cgi-bin/carddisp.pl?gene=CASP1
	DLD	Dihydrolipoamide Dehydrogenase	Protein Coding	50	GC07P107890	1.87	https://www.genecards.org/cgi-bin/carddisp.pl?gene=DLD
	VIM	Vimentin	Protein Coding	50	GC10P017227	1.87	https://www.genecards.org/cgi-bin/carddisp.pl?gene=VIM
	ATP1A1	ATPase Na+/K+ Transporting Subunit Alpha 1	Protein Coding	49	GC01P116372	1.87	https://www.genecards.org/cgi-bin/carddisp.pl?gene=ATP1A1
	PRDX1	Peroxiredoxin 1	Protein Coding	49	GC01M045511	1.87	https://www.genecards.org/cgi-bin/carddisp.pl?gene=PRDX1
	SLC6A3	Solute Carrier Family 6 Member 3	Protein Coding	49	GC05M001392	1.87	https://www.genecards.org/cgi-bin/carddisp.pl?gene=SLC6A3
	SMARCA2	SWI/SNF Related, Matrix Associated, Actin Dependent Regulator Of Chromatin, Subfamily A, Member 2	Protein Coding	49	GC09P001980	1.87	https://www.genecards.org/cgi-bin/carddisp.pl?gene=SMARCA2
	SLC5A1	Solute Carrier Family 5 Member 1	Protein Coding	49	GC22P032043	1.87	https://www.genecards.org/cgi-bin/carddisp.pl?gene=SLC5A1
	MYH9	Myosin Heavy Chain 9	Protein Coding	49	GC22M036281	1.87	https://www.genecards.org/cgi-bin/carddisp.pl?gene=MYH9
	GYS1	Glycogen Synthase 1	Protein Coding	49	GC19M048970	1.87	https://www.genecards.org/cgi-bin/carddisp.pl?gene=GYS1
	KCNQ1	Potassium Voltage-Gated Channel Subfamily Q Member 1	Protein Coding	49	GC11P002444	1.87	https://www.genecards.org/cgi-bin/carddisp.pl?gene=KCNQ1
	XIAP	X-Linked Inhibitor Of Apoptosis	Protein Coding	49	GC0XP123859	1.87	https://www.genecards.org/cgi-bin/carddisp.pl?gene=XIAP
	WNT7A	Wnt Family Member 7A	Protein Coding	49	GC03M015784	1.87	https://www.genecards.org/cgi-bin/carddisp.pl?gene=WNT7A
	CACNA1S	Calcium Voltage-Gated Channel Subunit Alpha1 S	Protein Coding	48	GC01M201008	1.87	https://www.genecards.org/cgi-bin/carddisp.pl?gene=CACNA1S
	LPIN1	Lipin 1	Protein Coding	48	GC02P011649	1.87	https://www.genecards.org/cgi-bin/carddisp.pl?gene=LPIN1
	EPOR	Erythropoietin Receptor	Protein Coding	48	GC19M011377	1.87	https://www.genecards.org/cgi-bin/carddisp.pl?gene=EPOR
	MAX	MYC Associated Factor X	Protein Coding	48	GC14M065009	1.87	https://www.genecards.org/cgi-bin/carddisp.pl?gene=MAX
	MMP7	Matrix Metallopeptidase 7	Protein Coding	48	GC11M102425	1.87	https://www.genecards.org/cgi-bin/carddisp.pl?gene=MMP7
	CPT2	Carnitine Palmitoyltransferase 2	Protein Coding	48	GC01P053196	1.87	https://www.genecards.org/cgi-bin/carddisp.pl?gene=CPT2
	CXCR2	C-X-C Motif Chemokine Receptor 2	Protein Coding	48	GC02P218125	1.87	https://www.genecards.org/cgi-bin/carddisp.pl?gene=CXCR2
	NCF1	Neutrophil Cytosolic Factor 1	Protein Coding	48	GC07P074773	1.87	https://www.genecards.org/cgi-bin/carddisp.pl?gene=NCF1
	IL2RB	Interleukin 2 Receptor Subunit Beta	Protein Coding	48	GC22M037125	1.87	https://www.genecards.org/cgi-bin/carddisp.pl?gene=IL2RB
	NR2F2	Nuclear Receptor Subfamily 2 Group F Member 2	Protein Coding	48	GC15P096325	1.87	https://www.genecards.org/cgi-bin/carddisp.pl?gene=NR2F2
	NFE2L2	Nuclear Factor, Erythroid 2 Like 2	Protein Coding	48	GC02M177227	1.87	https://www.genecards.org/cgi-bin/carddisp.pl?gene=NFE2L2
	SLCO1B1	Solute Carrier Organic Anion Transporter Family Member 1B1	Protein Coding	48	GC12P021132	1.87	https://www.genecards.org/cgi-bin/carddisp.pl?gene=SLCO1B1
	NTRK1	Neurotrophic Receptor Tyrosine Kinase 1	Protein Coding	48	GC01P156786	1.87	https://www.genecards.org/cgi-bin/carddisp.pl?gene=NTRK1
	TPH2	Tryptophan Hydroxylase 2	Protein Coding	48	GC12P071938	1.87	https://www.genecards.org/cgi-bin/carddisp.pl?gene=TPH2
	PDCD1	Programmed Cell Death 1	Protein Coding	48	GC02M241849	1.87	https://www.genecards.org/cgi-bin/carddisp.pl?gene=PDCD1
	KRT18	Keratin 18	Protein Coding	48	GC12P052948	1.87	https://www.genecards.org/cgi-bin/carddisp.pl?gene=KRT18
	VRK1	VRK Serine/Threonine Kinase 1	Protein Coding	48	GC14P096797	1.87	https://www.genecards.org/cgi-bin/carddisp.pl?gene=VRK1
	YWHAB	Tyrosine 3-Monooxygenase/Tryptophan 5-Monooxygenase Activation Protein Beta	Protein Coding	48	GC20P044885	1.87	https://www.genecards.org/cgi-bin/carddisp.pl?gene=YWHAB
	YWHAZ	Tyrosine 3-Monooxygenase/Tryptophan 5-Monooxygenase Activation Protein Zeta	Protein Coding	48	GC08M100917	1.87	https://www.genecards.org/cgi-bin/carddisp.pl?gene=YWHAZ
	AKR1B1	Aldo-Keto Reductase Family 1 Member B	Protein Coding	47	GC07M134442	1.87	https://www.genecards.org/cgi-bin/carddisp.pl?gene=AKR1B1
	MCM4	Minichromosome Maintenance Complex Component 4	Protein Coding	47	GC08P047965	1.87	https://www.genecards.org/cgi-bin/carddisp.pl?gene=MCM4
	MAT1A	Methionine Adenosyltransferase 1A	Protein Coding	47	GC10M080271	1.87	https://www.genecards.org/cgi-bin/carddisp.pl?gene=MAT1A
	CAMK2G	Calcium/Calmodulin Dependent Protein Kinase II Gamma	Protein Coding	47	GC10M073812	1.87	https://www.genecards.org/cgi-bin/carddisp.pl?gene=CAMK2G
	GLDC	Glycine Decarboxylase	Protein Coding	47	GC09M006522	1.87	https://www.genecards.org/cgi-bin/carddisp.pl?gene=GLDC
	GLI1	GLI Family Zinc Finger 1	Protein Coding	47	GC12P057460	1.87	https://www.genecards.org/cgi-bin/carddisp.pl?gene=GLI1
	FGF10	Fibroblast Growth Factor 10	Protein Coding	47	GC05M044340	1.87	https://www.genecards.org/cgi-bin/carddisp.pl?gene=FGF10
	ADSL	Adenylosuccinate Lyase	Protein Coding	47	GC22P040346	1.87	https://www.genecards.org/cgi-bin/carddisp.pl?gene=ADSL
	MCL1	MCL1 Apoptosis Regulator, BCL2 Family Member	Protein Coding	47	GC01M150707	1.87	https://www.genecards.org/cgi-bin/carddisp.pl?gene=MCL1
	BIRC5	Baculoviral IAP Repeat Containing 5	Protein Coding	47	GC17P078214	1.87	https://www.genecards.org/cgi-bin/carddisp.pl?gene=BIRC5
	BLNK	B Cell Linker	Protein Coding	47	GC10M096198	1.87	https://www.genecards.org/cgi-bin/carddisp.pl?gene=BLNK
	ACADM	Acyl-CoA Dehydrogenase Medium Chain	Protein Coding	47	GC01P075724	1.87	https://www.genecards.org/cgi-bin/carddisp.pl?gene=ACADM
	FZD5	Frizzled Class Receptor 5	Protein Coding	47	GC02M207762	1.87	https://www.genecards.org/cgi-bin/carddisp.pl?gene=FZD5
	FZD6	Frizzled Class Receptor 6	Protein Coding	47	GC08P103298	1.87	https://www.genecards.org/cgi-bin/carddisp.pl?gene=FZD6
	FTL	Ferritin Light Chain	Protein Coding	47	GC19P048965	1.87	https://www.genecards.org/cgi-bin/carddisp.pl?gene=FTL
	ATP2B3	ATPase Plasma Membrane Ca2+ Transporting 3	Protein Coding	47	GC0XP153517	1.87	https://www.genecards.org/cgi-bin/carddisp.pl?gene=ATP2B3
	CD55	CD55 Molecule (Cromer Blood Group)	Protein Coding	47	GC01P207321	1.87	https://www.genecards.org/cgi-bin/carddisp.pl?gene=CD55
	MUC1	Mucin 1, Cell Surface Associated	Protein Coding	47	GC01M155185	1.87	https://www.genecards.org/cgi-bin/carddisp.pl?gene=MUC1
	ECHS1	Enoyl-CoA Hydratase, Short Chain 1	Protein Coding	47	GC10M133362	1.87	https://www.genecards.org/cgi-bin/carddisp.pl?gene=ECHS1
	CD79B	CD79b Molecule	Protein Coding	47	GC17M063928	1.87	https://www.genecards.org/cgi-bin/carddisp.pl?gene=CD79B
	PDHX	Pyruvate Dehydrogenase Complex Component X	Protein Coding	47	GC11P034894	1.87	https://www.genecards.org/cgi-bin/carddisp.pl?gene=PDHX
	SETD2	SET Domain Containing 2, Histone Lysine Methyltransferase	Protein Coding	47	GC03M047033	1.87	https://www.genecards.org/cgi-bin/carddisp.pl?gene=SETD2
	PC	Pyruvate Carboxylase	Protein Coding	47	GC11M066848	1.87	https://www.genecards.org/cgi-bin/carddisp.pl?gene=PC
	SCP2	Sterol Carrier Protein 2	Protein Coding	47	GC01P052927	1.87	https://www.genecards.org/cgi-bin/carddisp.pl?gene=SCP2
	RRM1	Ribonucleotide Reductase Catalytic Subunit M1	Protein Coding	47	GC11P004115	1.87	https://www.genecards.org/cgi-bin/carddisp.pl?gene=RRM1
	PITX2	Paired Like Homeodomain 2	Protein Coding	47	GC04M110617	1.87	https://www.genecards.org/cgi-bin/carddisp.pl?gene=PITX2
	SLC9A3	Solute Carrier Family 9 Member A3	Protein Coding	47	GC05M000472	1.87	https://www.genecards.org/cgi-bin/carddisp.pl?gene=SLC9A3
	PKLR	Pyruvate Kinase L/R	Protein Coding	47	GC01M155289	1.87	https://www.genecards.org/cgi-bin/carddisp.pl?gene=PKLR
	NRXN1	Neurexin 1	Protein Coding	47	GC02M049918	1.87	https://www.genecards.org/cgi-bin/carddisp.pl?gene=NRXN1
	SLC18A2	Solute Carrier Family 18 Member A2	Protein Coding	47	GC10P117241	1.87	https://www.genecards.org/cgi-bin/carddisp.pl?gene=SLC18A2
	SLC11A1	Solute Carrier Family 11 Member 1	Protein Coding	47	GC02P218382	1.87	https://www.genecards.org/cgi-bin/carddisp.pl?gene=SLC11A1
	TUBB1	Tubulin Beta 1 Class VI	Protein Coding	47	GC20P059020	1.87	https://www.genecards.org/cgi-bin/carddisp.pl?gene=TUBB1
	LIMK2	LIM Domain Kinase 2	Protein Coding	47	GC22P031212	1.87	https://www.genecards.org/cgi-bin/carddisp.pl?gene=LIMK2
	UBE3A	Ubiquitin Protein Ligase E3A	Protein Coding	47	GC15M025333	1.87	https://www.genecards.org/cgi-bin/carddisp.pl?gene=UBE3A
	KCNJ5	Potassium Inwardly Rectifying Channel Subfamily J Member 5	Protein Coding	47	GC11P128891	1.87	https://www.genecards.org/cgi-bin/carddisp.pl?gene=KCNJ5
	PSPH	Phosphoserine Phosphatase	Protein Coding	47	GC07M056010	1.87	https://www.genecards.org/cgi-bin/carddisp.pl?gene=PSPH
	PTK6	Protein Tyrosine Kinase 6	Protein Coding	47	GC20M063528	1.87	https://www.genecards.org/cgi-bin/carddisp.pl?gene=PTK6
	YWHAQ	Tyrosine 3-Monooxygenase/Tryptophan 5-Monooxygenase Activation Protein Theta	Protein Coding	47	GC02M009583	1.87	https://www.genecards.org/cgi-bin/carddisp.pl?gene=YWHAQ
	LIPA	Lipase A, Lysosomal Acid Type	Protein Coding	47	GC10M089213	1.87	https://www.genecards.org/cgi-bin/carddisp.pl?gene=LIPA
	MAN1B1	Mannosidase Alpha Class 1B Member 1	Protein Coding	46	GC09P137086	1.87	https://www.genecards.org/cgi-bin/carddisp.pl?gene=MAN1B1
	ANXA5	Annexin A5	Protein Coding	46	GC04M121667	1.87	https://www.genecards.org/cgi-bin/carddisp.pl?gene=ANXA5
	ENTPD1	Ectonucleoside Triphosphate Diphosphohydrolase 1	Protein Coding	46	GC10P095711	1.87	https://www.genecards.org/cgi-bin/carddisp.pl?gene=ENTPD1
	FXN	Frataxin	Protein Coding	46	GC09P069035	1.87	https://www.genecards.org/cgi-bin/carddisp.pl?gene=FXN
	GABRA1	Gamma-Aminobutyric Acid Type A Receptor Subunit Alpha1	Protein Coding	46	GC05P161847	1.87	https://www.genecards.org/cgi-bin/carddisp.pl?gene=GABRA1
	GABRA5	Gamma-Aminobutyric Acid Type A Receptor Subunit Alpha5	Protein Coding	46	GC15P026866	1.87	https://www.genecards.org/cgi-bin/carddisp.pl?gene=GABRA5
	DRD4	Dopamine Receptor D4	Protein Coding	46	GC11P000660	1.87	https://www.genecards.org/cgi-bin/carddisp.pl?gene=DRD4
	NR4A1	Nuclear Receptor Subfamily 4 Group A Member 1	Protein Coding	46	GC12P052022	1.87	https://www.genecards.org/cgi-bin/carddisp.pl?gene=NR4A1
	PAX8	Paired Box 8	Protein Coding	46	GC02M113215	1.87	https://www.genecards.org/cgi-bin/carddisp.pl?gene=PAX8
	PAX9	Paired Box 9	Protein Coding	46	GC14P036657	1.87	https://www.genecards.org/cgi-bin/carddisp.pl?gene=PAX9
	SDHA	Succinate Dehydrogenase Complex Flavoprotein Subunit A	Protein Coding	46	GC05P000208	1.87	https://www.genecards.org/cgi-bin/carddisp.pl?gene=SDHA
	SPRY2	Sprouty RTK Signaling Antagonist 2	Protein Coding	46	GC13M080335	1.87	https://www.genecards.org/cgi-bin/carddisp.pl?gene=SPRY2
	PSMB9	Proteasome 20S Subunit Beta 9	Protein Coding	46	GC06P047342	1.87	https://www.genecards.org/cgi-bin/carddisp.pl?gene=PSMB9
	ILK	Integrin Linked Kinase	Protein Coding	46	GC11P006581	1.87	https://www.genecards.org/cgi-bin/carddisp.pl?gene=ILK
	LIG1	DNA Ligase 1	Protein Coding	46	GC19M048115	1.87	https://www.genecards.org/cgi-bin/carddisp.pl?gene=LIG1
	RAB11A	RAB11A, Member RAS Oncogene Family	Protein Coding	46	GC15P072880	1.87	https://www.genecards.org/cgi-bin/carddisp.pl?gene=RAB11A
	SUMO1	Small Ubiquitin Like Modifier 1	Protein Coding	46	GC02M202206	1.87	https://www.genecards.org/cgi-bin/carddisp.pl?gene=SUMO1
	DCTN1	Dynactin Subunit 1	Protein Coding	46	GC02M074361	1.87	https://www.genecards.org/cgi-bin/carddisp.pl?gene=DCTN1
	PYGM	Glycogen Phosphorylase, Muscle Associated	Protein Coding	46	GC11M064746	1.87	https://www.genecards.org/cgi-bin/carddisp.pl?gene=PYGM
	TGFA	Transforming Growth Factor Alpha	Protein Coding	46	GC02M070447	1.87	https://www.genecards.org/cgi-bin/carddisp.pl?gene=TGFA
	ALAS2	5'-Aminolevulinate Synthase 2	Protein Coding	45	GC0XM055009	1.87	https://www.genecards.org/cgi-bin/carddisp.pl?gene=ALAS2
	MATK	Megakaryocyte-Associated Tyrosine Kinase	Protein Coding	45	GC19M003777	1.87	https://www.genecards.org/cgi-bin/carddisp.pl?gene=MATK
	APEX1	Apurinic/Apyrimidinic Endodeoxyribonuclease 1	Protein Coding	45	GC14P020455	1.87	https://www.genecards.org/cgi-bin/carddisp.pl?gene=APEX1
	MAG	Myelin Associated Glycoprotein	Protein Coding	45	GC19P035292	1.87	https://www.genecards.org/cgi-bin/carddisp.pl?gene=MAG
	FECH	Ferrochelatase	Protein Coding	45	GC18M057544	1.87	https://www.genecards.org/cgi-bin/carddisp.pl?gene=FECH
	BCKDK	Branched Chain Keto Acid Dehydrogenase Kinase	Protein Coding	45	GC16P031543	1.87	https://www.genecards.org/cgi-bin/carddisp.pl?gene=BCKDK
	BCL10	BCL10 Immune Signaling Adaptor	Protein Coding	45	GC01M085265	1.87	https://www.genecards.org/cgi-bin/carddisp.pl?gene=BCL10
	ACOX1	Acyl-CoA Oxidase 1	Protein Coding	45	GC17M075941	1.87	https://www.genecards.org/cgi-bin/carddisp.pl?gene=ACOX1
	ABCC3	ATP Binding Cassette Subfamily C Member 3	Protein Coding	45	GC17P050634	1.87	https://www.genecards.org/cgi-bin/carddisp.pl?gene=ABCC3
	ABCC4	ATP Binding Cassette Subfamily C Member 4	Protein Coding	45	GC13M095019	1.87	https://www.genecards.org/cgi-bin/carddisp.pl?gene=ABCC4
	ACTG2	Actin Gamma 2, Smooth Muscle	Protein Coding	45	GC02P073892	1.87	https://www.genecards.org/cgi-bin/carddisp.pl?gene=ACTG2
	ACADVL	Acyl-CoA Dehydrogenase Very Long Chain	Protein Coding	45	GC17P007219	1.87	https://www.genecards.org/cgi-bin/carddisp.pl?gene=ACADVL
	GALE	UDP-Galactose-4-Epimerase	Protein Coding	45	GC01M023795	1.87	https://www.genecards.org/cgi-bin/carddisp.pl?gene=GALE
	FZD1	Frizzled Class Receptor 1	Protein Coding	45	GC07P091264	1.87	https://www.genecards.org/cgi-bin/carddisp.pl?gene=FZD1
	ATP2C1	ATPase Secretory Pathway Ca2+ Transporting 1	Protein Coding	45	GC03P130850	1.87	https://www.genecards.org/cgi-bin/carddisp.pl?gene=ATP2C1
	CPS1	Carbamoyl-Phosphate Synthase 1	Protein Coding	45	GC02P210477	1.87	https://www.genecards.org/cgi-bin/carddisp.pl?gene=CPS1
	GYG1	Glycogenin 1	Protein Coding	45	GC03P148991	1.87	https://www.genecards.org/cgi-bin/carddisp.pl?gene=GYG1
	MMAB	Metabolism Of Cobalamin Associated B	Protein Coding	45	GC12M109553	1.87	https://www.genecards.org/cgi-bin/carddisp.pl?gene=MMAB
	NCK1	NCK Adaptor Protein 1	Protein Coding	45	GC03P136862	1.87	https://www.genecards.org/cgi-bin/carddisp.pl?gene=NCK1
	EHMT2	Euchromatic Histone Lysine Methyltransferase 2	Protein Coding	45	GC06M031879	1.87	https://www.genecards.org/cgi-bin/carddisp.pl?gene=EHMT2
	NEFH	Neurofilament Heavy	Protein Coding	45	GC22P029480	1.87	https://www.genecards.org/cgi-bin/carddisp.pl?gene=NEFH
	HNMT	Histamine N-Methyltransferase	Protein Coding	45	GC02P137964	1.87	https://www.genecards.org/cgi-bin/carddisp.pl?gene=HNMT
	PRDM16	PR/SET Domain 16	Protein Coding	45	GC01P003068	1.87	https://www.genecards.org/cgi-bin/carddisp.pl?gene=PRDM16
	S100B	S100 Calcium Binding Protein B	Protein Coding	45	GC21M047431	1.87	https://www.genecards.org/cgi-bin/carddisp.pl?gene=S100B
	PML	PML Nuclear Body Scaffold	Protein Coding	45	GC15P073994	1.87	https://www.genecards.org/cgi-bin/carddisp.pl?gene=PML
	OGDH	Oxoglutarate Dehydrogenase	Protein Coding	45	GC07P044606	1.87	https://www.genecards.org/cgi-bin/carddisp.pl?gene=OGDH
	OPRL1	Opioid Related Nociceptin Receptor 1	Protein Coding	45	GC20P064080	1.87	https://www.genecards.org/cgi-bin/carddisp.pl?gene=OPRL1
	NUP62	Nucleoporin 62	Protein Coding	45	GC19M049906	1.87	https://www.genecards.org/cgi-bin/carddisp.pl?gene=NUP62
	SLC26A3	Solute Carrier Family 26 Member 3	Protein Coding	45	GC07M107765	1.87	https://www.genecards.org/cgi-bin/carddisp.pl?gene=SLC26A3
	SLC19A1	Solute Carrier Family 19 Member 1	Protein Coding	45	GC21M045493	1.87	https://www.genecards.org/cgi-bin/carddisp.pl?gene=SLC19A1
	SLC16A2	Solute Carrier Family 16 Member 2	Protein Coding	45	GC0XP074425	1.87	https://www.genecards.org/cgi-bin/carddisp.pl?gene=SLC16A2
	PTGDS	Prostaglandin D2 Synthase	Protein Coding	45	GC09P136982	1.87	https://www.genecards.org/cgi-bin/carddisp.pl?gene=PTGDS
	UGDH	UDP-Glucose 6-Dehydrogenase	Protein Coding	45	GC04M039502	1.87	https://www.genecards.org/cgi-bin/carddisp.pl?gene=UGDH
	TXK	TXK Tyrosine Kinase	Protein Coding	45	GC04M048066	1.87	https://www.genecards.org/cgi-bin/carddisp.pl?gene=TXK
	RANBP2	RAN Binding Protein 2	Protein Coding	45	GC02P108719	1.87	https://www.genecards.org/cgi-bin/carddisp.pl?gene=RANBP2
	TBX5	T-Box Transcription Factor 5	Protein Coding	45	GC12M114353	1.87	https://www.genecards.org/cgi-bin/carddisp.pl?gene=TBX5
	TCF3	Transcription Factor 3	Protein Coding	45	GC19M001609	1.87	https://www.genecards.org/cgi-bin/carddisp.pl?gene=TCF3
	TEC	Tec Protein Tyrosine Kinase	Protein Coding	45	GC04M048137	1.87	https://www.genecards.org/cgi-bin/carddisp.pl?gene=TEC
	STEAP3	STEAP3 Metalloreductase	Protein Coding	45	GC02P119222	1.87	https://www.genecards.org/cgi-bin/carddisp.pl?gene=STEAP3
	SUOX	Sulfite Oxidase	Protein Coding	45	GC12P055997	1.87	https://www.genecards.org/cgi-bin/carddisp.pl?gene=SUOX
	RAG1	Recombination Activating 1	Protein Coding	45	GC11P036514	1.87	https://www.genecards.org/cgi-bin/carddisp.pl?gene=RAG1
	IVD	Isovaleryl-CoA Dehydrogenase	Protein Coding	45	GC15P040405	1.87	https://www.genecards.org/cgi-bin/carddisp.pl?gene=IVD
[truncated: 4,061 more rows]
[truncated: 11 more columns]

## Sheet: Table S4
Supplementary Table S4. Osteoporosis-related genes in total.
Gene name
PGBD2
SHC4
WNT11
EXT1
ARSA
KIF22
TCF7
CALM1
SCRN3
FABP3
NUP188
FSIP1
GSTA3
BMP4
RAD21L1
NPAS3
MIR196A1
MTIF2P1
CSE1L
FADS1
ADAMTS19
TFR2
SEMA3C
TNFRSF25
MIR483
LINC01512
LAMA1
ADAMTS2
TUBB1
LPCAT2
USP53
SLC35F4
RPS15AP21
NAT10
PDCD6IP
JAZF1
PTDSS1
TYMS
IL3
STING1
GPC5
SMC2
TET2
RBL2
MIR361
HSPA1A
P2RX7
G6PC
FGF14
NFIX
ARHGAP32
HSD11B1
HESX1
ZNF385D
TLE4
SLC7A11
ERCC3
COL24A1
MCM6
HAPLN1
TOB1
UGCG
CYP1A1
ZNF431
ERN1
SNORD115-11
PDGFRA
IL18BP
TNS1
MEPE
DNAJC30
TBX3
CD247
PKP1
LILRB1
MIR4516
GALT
TRPS1
MICA
AIFM1
THSD7A
SNORD28
ALAS2
DAOA
IFNAR1
ENPP1
CDKN1A
ANGPTL8
SLC31A1
LIMK1
CPEB1
GEMIN4
EPHA3
SEC24D
WNT16
BCKDK
DLK1
RPGRIP1L
PBX1
CDH23
MIR889
KRT18P57
SLC35A2
TTK
U2AF1
IL2RB
GMPR
CYP26A1
BMPR1A
LOC110973015
RTEL1
IRAK1
UAP1
TRERF1
TRIM50
IHH
RPL5P31
PRSS8
POLR3A
SMOC1
RPL36AP25
ANGPTL2
CD300E
SPDYE15
PPARGC1B
UFSP2
ANOS1
FAM20C
MIR140
ELN
DEPTOR
SAA1
KDM4A
CHPF2
VAX1
PRKG1
DLC1
RAB6A
DDX4
NRAS
FGF1
SLC5A1
ACADM
WDR37
FAM124B
SNCAIP
LRPAP1
AKT1
MCAM
PNPLA3
SPINK13
ABL2
SKIV2L
CSRNP3
MST1R
DHFR
TRAF1
HRAS
GPT2
MIPEP
STK25
FAM83G
CAMP
TSPAN4
LCEP4
NR2E3
MIR23B
HROB
APBB2
CST5
TRI-AAT4-1
TBC1D30
PTH1R
NAB2
HMGCS2
RXRG
DCN
PDE4C
NOD2
GSTK1
S100P
CYP11B1
WNT8B
ECHS1
PPME1
RPL28P1
MIR145
DGCR2
RPS26P29
LINC02882
MIF
PDE3A
RICTOR
MR1
CGA
SCARA5
TTC7A
SLC34A3
EPDR1
EBLN1
SCN1A
PDE4D
CCL20
PEX2
BARX1
SP100
AP2S1
PKN3
HSD3B7
ALX3
AGMX2
CD55
PDE1C
MGME1
PER3
HBG1
FES
HLA-E
MAD2L2
UBE2D3
MCM4
FLNC
DLX5
DOK6
TGIF1
RNF41
CTNS
SSH1
CTTN
SMCP
HDAC1
IL13
CNC2
MAFB
TMEM60
IGFBP2
PLOD3
SIPA1L2
ALG14
SPI1
FBL
SMC5
LIG3
UNC80
SUGCT
DARS1
CLCNKB
MLH1
ASPG
PCDHGA5
MSC-AS1
XYLT1
TNFSF11
PPP1R3D
DTWD2
LGR6
IARS2
THSD7B
MIR590
TRIM25
MCL1
FABP2
CKS1BP2
SLC26A1
NDUFAF1
HAP1
TMPRSS6
MIR373
TTN
AKR1C4
SFMBT1
KRT37
FAH
AGL
PCDH10
CST3
GRAP
PON1
MIR449A
ACVRL1
MIR339
GPD1
TCTN2
VN1R70P
SPECC1L
TANK
SERHL
CLNK
AOX1
PRDM5
EPO
RGN
CELIAC11
CXCL8
ZNF141
MLX
RSPO3
NR1H4
MCTP2
MIR7-1
IL10
FBN2
MAGEA4
IL7
FTL
CYP2B6
IL12B
FGG
NPR2
PPARD
WDR75
MKRN3-AS1
MIR148A
MIR223
ANP32A
AGXT
HEXA
HLA-C
LARP6
GLA
UGT1A3
VDR
SUPT3H
LYAR
GNA11
IL4R
LINC00609
ACAN
RGPD2
SYNE4
IL18RAP
TLR1
CCR6
CAGE1
NSUN7
TTC37
TMEM119
HS3ST1
F7
PDLIM1
TJP1
TRIB3
LINC00311
PDGFRB
CYP27A1
FTH1
IGFBP5
RSPRY1
MAPRE1P1
RPS10
CHAD
GNRHR
LAX1
LBP
MIR191
MAGEA6
SIRT1
MMP1
SLC7A5
MIR192
SLC7A8
RGMA
DKK3
OCA2
CPAT1
TRPV6
TIPRL
FBXO32
ZNF446
KDF1
FIGLA
TESMIN
GLDC
RNASE10
IL1A
RPL6P25
PALM2
MTHFS
CFLAR
RPL21P103
PNPLA6
ZNF467
SORL1
TSC22D3
PKM
MIR422A
MFSD10
HSPD1
ENSG00000231189
PUS7
CST9L
SMR3B
KLF10
NGFR
STAC3
DDR2
H4C2
SMTN
BMP6
OAT
FEZF1
MGLL
PFN1
ASXL2
SLC17A5
IL21
CREM
GABPA
NKAIN2
PTH
ACR
SNU13
SIGLEC15
AHSP
MIR196A2
PRKCQ
TWNK
FSTL1
CD2
NPY
GABRA5
SNORD115-18
LOC106728418
PLXNA2
APOA5
BMND2
PANK1
RPL12P4
EML5
HDAC9
ACOX1
ADH1B
USP19
PTGS2
PLOD2
TBX20
MIR155
GTF2H1
ZBTB40
PTPN12
RHOA
BAX
MIR25
PTMA
LOC108783645
TMLHE
NCK2
MEF2C
CNR2
GLB1L2
SNORD115-33
GTF2IP1
PRTN3
MAPRE1P2
CRK
PTER
CADM4
NEGR1
MIR137
C10orf90
CERS6
IL20RA
SMDT1
SF3B4
PRDX3
YTHDC2
IRF8
CASP8
FAM107B
RPL18P8
FMR1
SLC8A1
SNORD115-16
NR1D1
CTTNBP2
ODC1
SLC23A2
TNFRSF6B
HNMT
LMNA
EFL1
TONSL
SYCE1
STAT6
DCAF6
CYCSP42
CTSS
GFRA1
TERT
ANK1
SDCCAG8
CLOCK
JAM2
PPFIA2
MIR637
GBP1
CCL8
RANBP2
DELEC1
STN1
SDHD
IKBKB
NEPNP
HLX
SPP1
KCNH8
FGGY
MIR214
LRP6
PARD3
B3GAT3
THRB
CSN3
TREM1
NEAT1
CLCN5
SCYL3
GNPTG
SPRY4
EPN2
PIEZO1
ATOH7
ZEB1
GABARAP
TRAP
POLR1C
GMPS
SNORD109A
P2RY2
MYD88
LOC110013312
HSD3B2
NDP-AS1
STIN2-VNTR
PCNT
NFKB1
RPL23AP68
NSD3
ADRA1D
ATF2
H2AC20
OR51B5
SIRT7
MKX
RPL19P8
MYB
KCNJ18
MALT1
SOHLH1
MIRLET7B
GJA1
TGFBR3
OGDH
FAIM2
MAPK8
DMP1
IL2RA
TBCE
IL23R
PDB4
TMEM178A
MKLN1
GCM2
TNFRSF13B
HP1BP3
MCOLN1
MGST3
BMND4
IRF1
PRKAG3
LINC01436
IGSF23
AP1S1
HMGCL
SIRPB1
KRT7
DOLK
MEFV
lnc-JCAD-10
IKBKG
TM7SF2
FGF19
OXER1
ERC1
CHST3
RXRB
FBN1
MMD
MAGEA5
ACTRT3
NRF1
DCDC2
LMOD1
ITK
SPO11
FGF21
RPL17P45
RPS6KA6
H4C15
MIR100
SCNN1A
SEM1
VCL
DES
MSC
SCP2
SUFU
FZR1
RPL36P1
TRA
PLIN2
TMEM270
STAG3L3
MIR133A1
AGPAT2
VIT
TNNI3
PIGR
RPS19
APBB1
PPARG
ZNF143
H4C4
DUSP14
ADCYAP1
PITX3
COL9A3
NME7
PNOC
PHF12
IDH2
BMNCR
LHX8
TGM6
SALL4
DOCK8
NNMT
TYR
TMEM9
HMOX2
SPDYE1
FAM223A
LTBP2
FASN
FANCC
FSHB
EMD
BMND9
SMAD5
NSUN5
SLC25A6
NRCAM
TMEM70
DSPP
S100A12
DCAF13
ARFRP1
LEP
CREBL2
ADAMTS4
THY1
SOAT1
IFT27
CYP17A1
JCHAIN
PTX4
STC2
S100G
VPS16
HPSE
ERBB2
TUBA1B
RPS6P12
GULOP
LRTM1
GPR55
ACER2
EIF2AK1
PARG
NPB
INSIG2
UBXN11
TM2D3
SMUG1
PTX3
TSR3
TLR8
RPL9P15
EXOSC9
PRPF3
MARCHF11
MAT1A
H4C14
PRDM4
COIL
CTSG
PURG
RPL10
GATA2
NLRP3
PHIP
P3H1
ACP6
RPL9P24
SLC39A14
USE1
RNF111
ANKRD26
IRX5
SNORA15
H4C3
ALG6
GAP43
FANCM
TUBB3
PPL
FTO
SLC9A3
TARS1
MANSC1
NPAS2-AS1
F2
ENSG00000255174
SMURF2
POC5
LOC108167315
VANGL2
PEX26
ICAM1
BMP15
COL10A1
SRSF2
PIK3CD
SNORD115-4
EIF2B2
RFC2
MIR451A
BACE2
CASP9
CYCSP6
SMARCD2
IRS4
FMO2
NQO1
PON3
PGBD3P3
ACTG1
EPHA2
ALOX15
DNAL1
PUS10
LOC100420587
MIR320A
LOC111089942
RNF185
FGF12
SNORA24
MAGEA2
LETM2
IL1RN
SNORD115-39
MAGEA11
DENND1B
SEH1L
SVIP
LRRC52
FOXE1
ZNF521
CCDC74B
PDE4A
XIRP2
SPAG17
RNU6-99P
CYLC2
TNFRSF1A
ALOX5AP
PEA15
SHBG
SC5D
MIR1270
MIR324
RMND5B
KLRG1
BUB1B
PMM2
MEN1
ZDHHC13
MAGEL2
RSPO1
TRAF3
EGFR
MYO7B
P4HA1
CNTF
MAGEA1
GOLGA1
ITPR1
BMND7
ADGRV1
H2AC18
BRIP1
GRB2
KCNB2
MIR125B1
LSR
RPS29
FAT1
POLR1D
FABP3P2
IL17F
UBE2G2
ST20-AS1
IL18
ROR2
PTPN3
FXR2
TLR4
WNT7B
GLB1L3
BRAF
DNAJC6
C1QTNF4
GNAI2
NUP153
OPRL1
LGMN
NKX2-5
JUN
HAX1
UBP1
MIR126
KLRK1
DIO2
GTF2B
EPHB2
LALBA
ME3
SESN3
DLL4
CYP4F2
MNX1
VAPB
RAPGEF5
MIR618
DMRT1
TREML4
FAM78B
TRAPPC11
SERPINA7
RB1
RPS14
ACE
EMP1
VN1R95P
HLA-A
CXCL10
IL17RD
CAP1
APLN
MPL
IDUA
GALNS
VEGFA
ENAM
SMPD2
NID1
DDI2
OCRL
SNRNP48
INSC
GDF9
SSTR4
PKIG
MEF2C-AS1
PHGDH
SUMO1
LRRC63
SLC10A1
MUC16
IBSP
LORICRIN
LEPQTL1
SMARCAL1
ADAMTS20
RERGL
CTDP1
FBXO33
METTL21C
BZW2
ELANE
ATP6V1H
EFTUD2
NPNT
LHX9
TOP3A
PNP
PHLDA2
SLC16A2
IL6R
PAH
ASRGL1
FAM170A
TOX
ASAH1
ABO
PRMT1
SRM
CD37
NIF3L1
RAB7B
IP6K2
TMBIM6
XIAP
CSN1S1
FOXO1
SUN2
LRIG1
CCN6
ABCC9
MIR433
UACA
ITIH5
IGF1R
ESR2
GNAS
HOXC8
GGT2
PALB2
GAD2
MAGEF1
CLDN2
SNORD115-3
NLRP12
SLC22A23
MAD2L1
ARL13B
SNORD115-41
LAMC2
MATK
ARL4C
RPL9P21
SLC3A1
DLGAP4
PDGFC
GPR53P
EDNRB
PAX9
CXCR2
TLR3
XYLT2
PIGG
HSPA5
PRKCE
ADAMTSL2
CSF3
FAF1
OSM
SLC33A1
SUCLA2
PSEN2
SIRT6
FBLN5
ACTBL2
AGA
ABCA7
FTCDNL1
VENTXP2
PLAT
XRCC5
CD80
PLG
PTPRF
TSPY1
FAM13C
CLEC3B
CEBPE
TCOF1
TUBA3C
APOA4
TBX1
MIR142
ACCS
TMEM67
SLC2A2
MAEA
GATAD2B
CD19
DLST
FLVCR2
SYP
SASH1
OXA1L
UCHL1
GDF15
PHACTR1
EPHA1
GPD2
GHRH
POLB
PRDM8
RNF19A
QRICH1
TUBGCP6
GALNT2
TEC
NPAP1
CCDC158
NM
SBDS
REC8
AVPR1B
GRAP2
RILPL2
SOX5
MIR24-1
BAD
PRDM11
EPPIN
IFNG
ACADSB
NEDD9
GASK1A
HTR2A
CA2
PDIK1L
SLC8B1
GIP
GOLGA6A
SETDB1
SLIT3
TAC1
LOC109433677
POT1
CTCF
EXTL1
ATL2
GIMAP1
STAR
FOXL1
WNT4
OTC
MIR708
SETD2
MEG3
FANCL
TRMT10A
KCNJ5
ZC4H2
PTH2R
MBTPS2
MT-ND2
HOXD13
SIRT5
FKBP14
JAG2
PLD3
METTL18
TP53TG3B
AMH
B4GALT4
WBP11
TNFAIP1
NEU1
CYP2C9
THNSL2
IFIT1
TGFBI
CXXC5
SLC6A13
XRCC6
TRIM74
DNAH9
FOXC2
PRF1
ZNF469
NCK1
MRGPRX2
PLCL1
ABCC1
TMEM135
AGER
E2F4
MIR187
CFAP94
BCL2L11
COG4
USF1
TTF2
CTF1
RET
KCNK12
LHX2
TRPC7
PAPPA
RPS12P6
CTSB
SAG
SNORD115-14
LILRB2
STOML3
FRZB
DYNC2LI1
LAP3
CD40LG
PUM1
USB1
PRODH
S100A6
TNF
SHC1
MEOX2
NUDT10
EDN3
DCAF17
USF2
MEST
NOS1
FLCN
NRIP1
IREB2
MIR519D
RPL10AP8
NHP2
CXCR5
KLF11
RCBTB1
ADRB3
WHAMM
LTB4R2
IFT22
PBC2
NPL
AKR1A1
DCLRE1B
PHACTR2
GTF2E2
LAMA3
TP53TG3
IL3RA
CHAT
FGFRL1
PDHX
PDZK1
POLRMT
CXADR
SYCP1
GALK1
SLC35F1
ZNF676
SKP1
BLOC1S1
PTPN2
FAM155B
NACA
piR-50437-469
MTHFD1
FGFBP1
PKDCC
HSD3B1
CSK
CD4
SERPINB4
RBBP4
KCTD1
PRDX1
GRD2
MRPL49P2
ZBTB40-IT1
CRAT
GSN
AR
MMAA
MAP1LC3A
PROCA1
MSTN
ATP6AP1
MS4A2
RBMS3
MAGEA10
P3H4
TWSG1
PCSK7
GPR3
APTX
TRPM6
ELP3
TTC21B
NRG1
RPS26P57
VAV3
CBX2
MBP
GTF2IP4
PLEKHA1
PWAR5
TAPT1
THEM4
HP
LIG4
TMPO
FAM102B
SNTG2
ABCC4
AKIP1
CFD
FUT4
AP5B1
CD47
BDNF
WT1
TAGAP
EFEMP1
ABI1
HMGA2
CELIAC7
GCG
PAGR1
LOXL1
STX1A
PRKAA1
RNU4ATAC
IFT122
EEF1DP3
NOTUM
MIR338
SUMF1
ARF5
DPM2
FERMT3
TACR1
CPT1A
EPS15
MAPK12
GPR68
EEF1A1P26
A2M
ATRIP
TSPAN5
MC2R
NEK3
PPARGC1A
DHX37
ID4
MSRB3
MSR1
FRA1H
JUND
MCM10
MTAP
MKI67
SCG5
VLDLR
FGF4
ABCF2
SMARCA5
CASR
GABPB1
C8A
ESRRG
NAGA
SAMD4A
MIR141
LOC106029313
CCDC148
ACKR1
MAPK1
ITGA2B
AGFG1
TNFSF10
ASB7
GPS1
TARBP1
THRA
PVR
NR1I3
RNF13
PDIA2
AHI1
TGFA
TMCO1
SNCA
MIR488
COL4A3
MIR328
CYP21A2
IL31RA
GPBAR1
ESX1
CLEC2D
ENSG00000225399
KRT13
RNU11
SEMA5A
NUP160
BHLHE40
ZNF516
TXNIP
COX5A
SFTPD
SLC3A2
GH1
DBH
SRP54
ALG2
OR51F1
GPAM
TSPAN12
GATA1
FEN1
RAG1
IFT43
MCEE
HLA-DQB1
SMPDL3B
GK6P
TLN1
NDC1
RPL17P25
SPDYE8
GSTM3
NTRK2
MIR497
KCNJ1
E2F7
CELIAC10
NOX3
KYPSC1
PAX7
PPARA
CPT2
PKLR
CPNE4
INVS
IFNB1
SP1
ORMDL2
FGB
FGR
NPHP1
TREM2
LOC101927322
CTNND2
APEX1
SMPD1
COL11A1
CLEC5A
SLC12A3
MPZ
FRAT2
RSPH14
DYRK1A
MIR363
MYF6
NOS3
PDE2A
HSPB3
SEMA6A
PPP1CA
BTK
ENSG00000224410
FBXO31
MIR23A
TADA1
GYS2
CLCN3
TSEN15
GLP1R
HERC2
PIGT
MMADHC
KIF11
GLI3
PTBP1
SORT1
BBS1
ATIC
SLC39A8
MIR543
CDKN3
KMO
RPS26
PLIN4
VTI1A
PTCH1
HS6ST1
ADAMTS18
ORMDL3
APP
OPRM1
KLF5
SLC38A5
GLI2
CP
CEP164
AMPH
MIR499A
GPR83
TRPC3
CLU
GALNT17
FRMD4B
HMGCS1
CX3CR1
CLINT1
MIR197
CALM2
FOS
ACADS
PDE11A-AS1
MIR7-2
TP53TG3D
PTEN
PRKAR2B
ALB
ISCA1P6
LTC4S
TFB2M
LOC110806306
SNORD115-10
ATP6V0A2
PXN
CCR5
MRGPRX1
MIR431
COLGALT1
SNORD115-2
HGF
SRP72
BCL3
BCL7B
CASC11
AVPR2
SNORD115-31
DICER1
NOTCH3
KDM7A
GM2A
ACTG2
IKZF3
COG1
IL12RB2
SLC1A7
IARS1
SUN1
IFNGR1
ARHGAP11A
RHOU
CYP11A1
PDGFA
DTNB
UPK3B
TSPAN7
HINT2
SLC25A37
SLC34A1
NPM1P13
TAFA4
ABCA4
TBCK
OMA1
VPS13B
ICOSLG
FAM155A
GPNMB
MIR539
OXT
GRIN2A
MAP1LC3C
FASLG
SNORA64
MAGEB2
TXNRD1
STK32B
MINDY4
CSF1R
UBE3A
MATN2
IL32
UBE2Z
ST18
ANKRD44
MAN1B1
KRT18
CHST14
AFAP1L2
VENTXP3
NPRL3
CD28
HDAC4
ACTN3
RPS2P24
CLIP2
SEMA4D
FGF13
DISP1
DYNC1H1
MB
BTD
SPDYE10P
SOST
STAT5B
KLF1
TNFAIP2
PSC
PAPSS2
MIR550A1
CELA3B
SOD2
MATN3
ERCC5
ALDH18A1
ZNF236
MMADHC-DT
ERCC4
CRYZL1
TFCP2
DELXP21
STARD3NL
LAMB3
WRNIP1
FOSL2
GOLGA8F
SOX2-OT
CFI
RF00017-630
ADORA2A
MIR579
BRD8
MIR335
RETREG1
MMACHC
BRKS1
SEMA3E
WNT10A
TRMO
NPAT
SNORA67
ADIPOQ
MIR27A
CEBPB
PTGDS
IL20RB
ABCG2
MOB3B
LINC02597
TOR1B
NAF1
ZNF12
TOR1A
EEF1A1P14
INPP4B
HCST
PDXDC1
GMPPA
RBM14-RBM4
MUC5B
LEPR
TRUB2
ACLY
PTCSC2
APOE
ACTA2
IQGAP1
AMER1
HCRTR1
PPP4R4
WRAP53
G6PD
SH2B3
CHIC2
KRT77
SIM1
ADH7
ATF3
FOXM1
CYP27B1
AKR1B1
OXCT1
NUDT12
MIR144
MAPK3
CMA1
PSMA5
LIMK2
BRCA2
F13A1
CIT
CTLA4
SYK
CDC42
USP8
TRS-AGA2-6
IDH1
RPS15AP31
PWAR1
NFIC
ERCC6
PRDM6
MAP2K6
LILRB3
LCN1
MYO5A
CLDN3
ATP7A
GSTP1
PTGER1
PTN
ACKR3
SLC25A15
ENGASE
RARA
CCDC66
IL31
FAS
ZBTB20
SEMA3A
DACH2
SYNE1
G6PC3
HPR
MT1G
SELP
FBN3
CCDC27
SERPINH1
TMEM150B
PTPRE
OGA
PEX12
FANCE
PIRC66
FWS
LEXM
STXBP2
CAVIN4
MIR9-1
CBS
M6PR
KIF3A
GGPS1
HRH2
KNG1
KCNN2
CLPTM1
ZSCAN5B
RHOD
MNT
CYP1B1
LRRC4C
IL1RAP
RPS2P25
ERGIC2
LMX1A
CCL2
UROD
TNFAIP8L2
WNT10B
KREMEN2
REG3A
FGA
PHB2
MECP2
LRRC58
TCF7L2
SCGB1A1
ARSB
RPL23P3
SLC37A4
PIGY
IGHM
CITED2
ARRB1
PURA
AHSG
GPR42
RMRP
STS
COPD
PPP2R2C
SSU72
HBE1
CPE
OPRD1
RPL5
DOCK5
SLC11A2
CYP8B1
SETD7
PLXNA3
ENSG00000285748
IGF2
SLC6A11
TRAPPC2B
ENTPD1
TAAR9
SALL1
DLL1
PTGER3
NDUFAB1
IPW
RAN
IGF1
MICALL1
CER1
LHX4
RPL26P32
RNU105C
FAM9B
KRT24
lnc-JCAD-7
KLF4
PFAS
ANKMY1
NEU2
BSCL2
PGR
SMAD7
ESM1
COL1A1
ARMS2
ATG5
SNORD115-23
CBLN1
ZNF536
AP1S3
ASIC1
CRLF1
RNASEL
ZBTB16
SMAD4
KAT2B
NHS
MIR503
CRH
SATB2
GGT1
ETS2
JAG1
TLR5
MED21
SLC7A6
PPP3R2
TBXA2R
MIR31
TSEN54
HES7
PPIGP1
IGFBP1
RNU6-908P
ETNK1
KIFAP3
CYFIP1
CLDN14
CST6
TG
CLDN4
CXCL9
SUPT20H
GPR166P
PLEKHF1
GDF5
LOC109611593
ACADVL
PTK6
IL6ST
BMPR2
LPIN1
GHSR
COL4A1
TLR9
TNKS
MIR4713HG
NFE2L1
XRCC2
COL3A1
MOK
SLC18A2
RSU1
IFT140
PTF1A
TBX4
CA8
SERBP1
CD82
IFNA1
RNU1-4
TWIST2
PDP1
CBSL
TRHR
OSTF1
NLRC4
DBF4
ABCC8
KLRC2
POM121C
HLA-DPA3
EHMT1
BMND14
UGT2B7
BRCC3
S100B
CHI3L1
EIF2AK3
CNTN5
CNTN2
RAB2A
PRDM2
SMPD3
STEAP3
IL5RA
TERC
CYBB
LMBRD1
IFNA2
IGFBP6
LEKR1
SOD1
RECQL5
SMOX
PAEP
OGG1
ENG
HEPH
TPH2
PDE8B
MIR106B
DLX4
ERC2
SOX4
RNU7-55P
ACTL8
PLEKHO1
TPO
B4GALT6
CD81
IL18R1
RPS3A
MET
PCNA
TCF3
WNT1
PLN
KCNN1
GSR
TSACC
CNTN6
IRS2
PTGIS
TMEM126B
WNT3
PDE8A
MAB21L2
RBX1
CD44
COL11A2
RPS6KA3
NOG
NOTCH1
CYP7A1
SNORD115-35
BBS4
SIRT3
DCHS1
RELN
SRGAP2
BCAR4
ELK1
FOXL2
LGALS3
C4A
HIP1
GTF2IRD1
HECW2
ERGIC1
ACVR1
PRICKLE1
TRDMT1
KCNH6
NR5A1
APOC3
LRP8
CAT
TRAF2
SLC7A2
BCL10
RPL34P26
PDE7B
PSMC4
TGFB1
SNORD116@
RBPJ
MAGED1
CD36
ERF
MAP2K1
USP4
VRK1
MESP2
DNA2
CCDC126
LBX1-AS1
GPT
CALB1
CASP1
MMEL1
CELIAC2
UBE2T
TENT4B
MIR200A
SPTB
NR3C2
MRPL2P1
HIF1A
RETN
MTR
CD7
RPL29
CCL4
OTX2
SLC39A1
RPL18P3
JUNB
NCSTN
CDK4
VSX1
SVEP1
RPSAP43
SGMS1
NR2F2
IL34
GLO1
C4B
ARHGAP20
SNORA30
ITGB4
RCC1L
NTRK3
HPGDS
SMN2
POLG2
FAR1
ATP1B1
PRR16
PSMB2
DMBT1
CEACAM5
HSD11B2
HSD17B3
PARP1
C1orf112
MIR29A
MSH5
KRT18P33
HOXC5
EPHX1
VPS45
PGGT1B
ALS2
NNT
BICD2
HHAT
EFEMP2
ARF1
NME6
FIG4
PCOLCE
BLNK
ADCY6
CLIC2
FDXR
BBS9
ITGB1
SPNS1
PIM1
TIA1
PEX16
AHR
ACER3
GREM2
CD2AP
BIRC2
OR2AG1
MIR17
SLC25A4
CNP
DBN1
TLR7
MPLKIP
FOXP3
TNFAIP3
SNURF
AGBL2
FABP12
FAM111A
EPCAM
FAM227B
DLL3
[truncated: 2,584 more rows]
